# Supplementary material for: 3-Chloro-4-dimethyl­amino-5-[(1R,2S,5R)-2-isopropyl-5-methyl­cyclo­hex­yloxy]furan-2(5H)-one
Source: Acta Crystallogr Sect E Struct Rep Online. 2011 May 20;67(Pt 6):o1485–6. doi: 10.1107/S1600536811015583 (PMC3120571; doi:10.1107/S1600536811015583)
Supplement: Supplementary file 1 [file e-67-o1485-sup1.cif]

##############################################################################
#                                                                            #
# This CIF contains the data in a paper accepted for publication in          #
# Acta Crystallographica Section E. It conforms to the requirements of       #
# Notes for Authors for Acta Crystallographica Section E, and has been       #
# peer reviewed under the auspices of the IUCr Commission on Journals.       #
#                                                                            #
# Full details of the Crystallographic Information File format               #
# are given in the paper "The Crystallographic Information File (CIF):       #
# a New Standard Archive File for Crystallography" by S. R. Hall, F. H.      #
# Allen and I. D. Brown [Acta Cryst. (1991), A47, 655-685].                  #
#                                                                            #
# The current version of the core CIF dictionary is obtainable from          #
# ftp://ftp.iucr.org/pub/cif_core.dic.                                       #
#                                                                            #
# Software is freely available for graphical display of the structure(s)     #
# in this CIF. For information consult the CIF software page                 #
# http://www.iucr.org/resources/cif/software.                                #
#                                                                            #
# This file may be used for bona fide research purposes within the           #
# scientific community so long as proper attribution is given to the journal # 
# article from which it was obtained.                                        #
#                                                                            #
##############################################################################
data_I
_audit_creation_method     SHELXL-97
_chemical_name_systematic
;
3-Chloro-4-dimethylamino-5-[(1<i>R</i>,2<i>S</i>,5<i>R</i>)-2-isopropyl-
5-methylcyclohexyloxy]furan-2(5<i>H</i>)-one
;
_chemical_name_common     ?
_chemical_formula_moiety     'C16 H26 Cl N O3'
_chemical_formula_sum     'C16 H26 Cl N O3'
_chemical_formula_iupac     'C16 H26 Cl N O3'
_chemical_formula_weight     315.83
_chemical_melting_point     ?
_symmetry_cell_setting     orthorhombic
_symmetry_space_group_name_H-M     'P 21 21 21'
_symmetry_space_group_name_Hall     'P 2ac 2ab'
loop_
    _symmetry_equiv_pos_as_xyz
    'x, y, z'
    '-x+1/2, -y, z+1/2'
    '-x, y+1/2, -z+1/2'
    'x+1/2, -y+1/2, -z'
_cell_length_a     7.5438(5)
_cell_length_b     8.1631(5)
_cell_length_c     28.5953(17)
_cell_angle_alpha     90.00
_cell_angle_beta     90.00
_cell_angle_gamma     90.00
_cell_volume     1760.92(19)
_cell_formula_units_Z     4
_cell_measurement_reflns_used     3099
_cell_measurement_theta_min     2.79
_cell_measurement_theta_max     20.54
_cell_measurement_temperature     296(2)
_exptl_crystal_description     block
_exptl_crystal_colour     colourless
_exptl_crystal_size_max     0.23
_exptl_crystal_size_mid     0.22
_exptl_crystal_size_min     0.19
_exptl_crystal_density_diffrn     1.191
_exptl_crystal_density_meas     ?
_exptl_crystal_density_method     'not measured'
_exptl_crystal_F_000     680
_exptl_absorpt_coefficient_mu     0.226
_exptl_absorpt_correction_type     multi-scan
_exptl_absorpt_process_details     '(SADABS; Sheldrick, 1996)'
_exptl_absorpt_correction_T_min     0.9498
_exptl_absorpt_correction_T_max     0.9583
_exptl_special_details
;
;
_diffrn_ambient_temperature     296(2)
_diffrn_radiation_type     MoK\a
_diffrn_radiation_wavelength     0.71073
_diffrn_radiation_source     'fine-focus sealed tube'
_diffrn_radiation_monochromator     graphite
_diffrn_measurement_device_type     'Bruker APEXII area-detector'
_diffrn_measurement_method     '\f and \w'
_diffrn_detector_area_resol_mean     ?
_diffrn_reflns_number     9112
_diffrn_reflns_av_R_equivalents     0.0492
_diffrn_reflns_av_sigmaI/netI     0.0568
_diffrn_reflns_theta_min     1.42
_diffrn_reflns_theta_max     25.18
_diffrn_reflns_theta_full     25.18
_diffrn_measured_fraction_theta_max     0.997
_diffrn_measured_fraction_theta_full     0.997
_diffrn_reflns_limit_h_min     -8
_diffrn_reflns_limit_h_max     7
_diffrn_reflns_limit_k_min     -9
_diffrn_reflns_limit_k_max     6
_diffrn_reflns_limit_l_min     -23
_diffrn_reflns_limit_l_max     34
_diffrn_standards_number     0
_diffrn_standards_interval_count     0
_diffrn_standards_interval_time     0
_diffrn_standards_decay_%     0
_refine_special_details
;
Refinement of <i>F</i>^2^ against ALL reflections. The weighted <i>R</i>-factor
<i>wR</i> and goodness of fit <i>S</i> are based on <i>F</i>^2^, conventional
<i>R</i>-factors <i>R</i> are based on <i>F</i>, with <i>F</i> set to zero for
negative <i>F</i>^2^. The threshold expression of <i>F</i>^2^ >
\s(<i>F</i>^2^) is used only for calculating <i>R</i>-factors(gt) <i>etc</i>.
and is not relevant to the choice of reflections for refinement.
<i>R</i>-factors based on <i>F</i>^2^ are statistically about twice as large
as those based on <i>F</i>, and <i>R</i>- factors based on ALL data will be
even larger.
;
_reflns_number_total     2922
_reflns_number_gt     1951
_reflns_threshold_expression     I>2\s(I)
_refine_ls_structure_factor_coef     Fsqd
_refine_ls_matrix_type     full
_refine_ls_R_factor_all     0.0787
_refine_ls_R_factor_gt     0.0468
_refine_ls_wR_factor_gt     0.1022
_refine_ls_wR_factor_ref     0.1174
_refine_ls_goodness_of_fit_ref     1.022
_refine_ls_restrained_S_all     1.022
_refine_ls_number_reflns     2922
_refine_ls_number_parameters     196
_refine_ls_number_restraints     0
_refine_ls_hydrogen_treatment     constr
_refine_ls_weighting_scheme     calc
_refine_ls_weighting_details
                      'w=1/[\s^2^(Fo^2^)+(0.0550P)^2^] where P=(Fo^2^+2Fc^2^)/3'
_atom_sites_solution_hydrogens     geom
_atom_sites_solution_primary     direct
_atom_sites_solution_secondary     difmap
_refine_ls_shift/su_max     0.000
_refine_ls_shift/su_mean     0.000
_refine_diff_density_max     0.150
_refine_diff_density_min     -0.138
_refine_ls_extinction_method     'SHELXL97 (Sheldrick, 2008)'
_refine_ls_extinction_coef     0.016(2)
_refine_ls_extinction_expression
                                  'Fc^*^=kFc[1+0.001xFc^2^\l^3^/sin(2\q)]^-1/4^'
_refine_ls_abs_structure_details     'Flack (1983), 1066 Friedel pairs'
_refine_ls_abs_structure_Flack     -0.05(9)
loop_
    _atom_type_symbol
    _atom_type_description
    _atom_type_scat_dispersion_real
    _atom_type_scat_dispersion_imag
    _atom_type_scat_source
    'C' 'C' 0.0033 0.0016
                         'International Tables Vol C Tables 4.2.6.8 and 6.1.1.4'
    'H' 'H' 0.0000 0.0000
                         'International Tables Vol C Tables 4.2.6.8 and 6.1.1.4'
    'N' 'N' 0.0061 0.0033
                         'International Tables Vol C Tables 4.2.6.8 and 6.1.1.4'
    'O' 'O' 0.0106 0.0060
                         'International Tables Vol C Tables 4.2.6.8 and 6.1.1.4'
    'Cl' 'Cl' 0.1484 0.1585
                         'International Tables Vol C Tables 4.2.6.8 and 6.1.1.4'
_computing_data_collection     'APEX2 (Bruker, 2004)'
_computing_cell_refinement     'SAINT (Bruker, 2004)'
_computing_data_reduction     'SAINT (Bruker, 2004)'
_computing_structure_solution     'SHELXS97 (Sheldrick, 2008)'
_computing_structure_refinement     'SHELXL97 (Sheldrick, 2008)'
_computing_molecular_graphics     'SHELXTL (Sheldrick, 2008)'
_computing_publication_material     'SHELXL97 (Sheldrick, 2008)'
loop_
    _atom_site_type_symbol
    _atom_site_label
    _atom_site_fract_x
    _atom_site_fract_y
    _atom_site_fract_z
    _atom_site_U_iso_or_equiv
    _atom_site_adp_type
    _atom_site_calc_flag
    _atom_site_refinement_flags
    _atom_site_occupancy
    _atom_site_symmetry_multiplicity
    _atom_site_disorder_assembly
    _atom_site_disorder_group
    C C1 0.4580(5) 0.8674(4) 0.45480(10) 0.0785(11) Uani d . 1 1 . .
    H H1A 0.3934 0.7827 0.4714 0.094 Uiso calc R 1 1 . .
    H H1B 0.5740 0.8773 0.4691 0.094 Uiso calc R 1 1 . .
    C C2 0.4806(4) 0.8152(4) 0.40327(9) 0.0628(9) Uani d . 1 1 . .
    H H2 0.5491 0.9020 0.3880 0.075 Uiso calc R 1 1 . .
    C C3 0.2995(4) 0.8133(3) 0.37990(9) 0.0525(8) Uani d . 1 1 . .
    H H3 0.2272 0.7270 0.3942 0.063 Uiso calc R 1 1 . .
    C C4 0.2051(5) 0.9754(3) 0.38525(9) 0.0701(10) Uani d . 1 1 . .
    H H4A 0.0895 0.9685 0.3705 0.084 Uiso calc R 1 1 . .
    H H4B 0.2724 1.0599 0.3693 0.084 Uiso calc R 1 1 . .
    C C5 0.1815(6) 1.0237(4) 0.43669(11) 0.0804(11) Uani d . 1 1 . .
    H H5 0.1112 0.9379 0.4519 0.096 Uiso calc R 1 1 . .
    C C6 0.3610(7) 1.0271(4) 0.45991(11) 0.0893(12) Uani d . 1 1 . .
    H H6A 0.4316 1.1140 0.4462 0.107 Uiso calc R 1 1 . .
    H H6B 0.3462 1.0514 0.4929 0.107 Uiso calc R 1 1 . .
    C C7 0.0799(7) 1.1841(5) 0.44127(12) 0.1207(16) Uani d . 1 1 . .
    H H7A 0.0713 1.2137 0.4737 0.181 Uiso calc R 1 1 . .
    H H7B -0.0369 1.1710 0.4285 0.181 Uiso calc R 1 1 . .
    H H7C 0.1413 1.2688 0.4245 0.181 Uiso calc R 1 1 . .
    C C8 0.5869(5) 0.6562(4) 0.39706(11) 0.0718(10) Uani d . 1 1 . .
    H H8 0.5775 0.6257 0.3640 0.086 Uiso calc R 1 1 . .
    C C9 0.5161(5) 0.5122(4) 0.42518(12) 0.0989(14) Uani d . 1 1 . .
    H H9A 0.5293 0.5345 0.4580 0.148 Uiso calc R 1 1 . .
    H H9B 0.5814 0.4151 0.4173 0.148 Uiso calc R 1 1 . .
    H H9C 0.3930 0.4960 0.4181 0.148 Uiso calc R 1 1 . .
    C C10 0.7855(5) 0.6823(6) 0.40726(13) 0.1098(14) Uani d . 1 1 . .
    H H10A 0.8276 0.7752 0.3899 0.165 Uiso calc R 1 1 . .
    H H10B 0.8507 0.5865 0.3981 0.165 Uiso calc R 1 1 . .
    H H10C 0.8019 0.7016 0.4401 0.165 Uiso calc R 1 1 . .
    C C11 0.2476(5) 0.4116(4) 0.31317(11) 0.0793(11) Uani d . 1 1 . .
    H H11A 0.3620 0.3966 0.3272 0.119 Uiso calc R 1 1 . .
    H H11B 0.1923 0.3069 0.3087 0.119 Uiso calc R 1 1 . .
    H H11C 0.1751 0.4777 0.3333 0.119 Uiso calc R 1 1 . .
    C C12 0.3298(6) 0.3891(4) 0.23027(11) 0.0928(12) Uani d . 1 1 . .
    H H12A 0.2355 0.3726 0.2082 0.139 Uiso calc R 1 1 . .
    H H12B 0.3670 0.2853 0.2426 0.139 Uiso calc R 1 1 . .
    H H12C 0.4280 0.4411 0.2149 0.139 Uiso calc R 1 1 . .
    C C13 0.2303(4) 0.6503(3) 0.26159(9) 0.0495(7) Uani d . 1 1 . .
    C C14 0.2256(4) 0.7458(3) 0.22286(9) 0.0530(8) Uani d . 1 1 . .
    C C15 0.1758(4) 0.9092(4) 0.23489(11) 0.0588(8) Uani d . 1 1 . .
    C C16 0.1844(4) 0.7605(3) 0.30258(10) 0.0529(8) Uani d . 1 1 . .
    H H16 0.0818 0.7180 0.3198 0.063 Uiso calc R 1 1 . .
    Cl Cl1 0.26385(14) 0.70164(12) 0.16516(3) 0.0940(4) Uani d . 1 1 . .
    N N1 0.2678(3) 0.4928(3) 0.26825(8) 0.0609(7) Uani d . 1 1 . .
    O O1 0.3317(3) 0.7719(2) 0.33142(6) 0.0524(5) Uani d . 1 1 . .
    O O2 0.1456(3) 0.9169(2) 0.28218(6) 0.0627(6) Uani d . 1 1 . .
    O O3 0.1584(3) 1.0295(3) 0.21086(7) 0.0817(7) Uani d . 1 1 . .
loop_
    _atom_site_aniso_label
    _atom_site_aniso_U_11
    _atom_site_aniso_U_22
    _atom_site_aniso_U_33
    _atom_site_aniso_U_12
    _atom_site_aniso_U_13
    _atom_site_aniso_U_23
    C1 0.098(3) 0.095(3) 0.0424(19) -0.022(2) -0.0045(19) -0.0019(18)
    C2 0.075(3) 0.077(2) 0.0371(18) -0.022(2) -0.0020(17) 0.0055(15)
    C3 0.062(2) 0.0594(16) 0.0362(16) -0.0128(16) 0.0064(15) -0.0012(12)
    C4 0.095(3) 0.0667(18) 0.0485(18) -0.0030(19) 0.0067(19) -0.0073(14)
    C5 0.116(4) 0.075(2) 0.050(2) 0.001(2) 0.010(2) -0.0140(16)
    C6 0.137(4) 0.086(2) 0.045(2) -0.017(3) 0.002(2) -0.0115(18)
    C7 0.174(4) 0.106(3) 0.082(3) 0.036(3) 0.010(3) -0.038(2)
    C8 0.070(3) 0.093(3) 0.053(2) -0.005(2) -0.0094(19) 0.0014(18)
    C9 0.118(4) 0.096(3) 0.083(3) 0.003(3) -0.010(3) 0.025(2)
    C10 0.069(3) 0.178(4) 0.083(3) -0.002(3) -0.016(2) 0.003(3)
    C11 0.090(3) 0.0654(17) 0.082(2) 0.004(2) -0.013(2) 0.0145(17)
    C12 0.101(3) 0.078(2) 0.099(3) 0.025(2) -0.005(2) -0.029(2)
    C13 0.047(2) 0.0554(16) 0.0464(16) -0.0003(15) -0.0049(16) -0.0037(14)
    C14 0.052(2) 0.0640(17) 0.0426(18) -0.0003(15) -0.0025(15) -0.0071(14)
    C15 0.052(2) 0.0674(19) 0.057(2) -0.0010(17) -0.0063(18) 0.0047(17)
    C16 0.057(2) 0.0535(16) 0.0482(17) -0.0012(15) -0.0009(17) -0.0027(14)
    Cl1 0.1203(10) 0.1131(7) 0.0485(5) 0.0028(6) 0.0062(5) -0.0091(4)
    N1 0.065(2) 0.0527(13) 0.0646(16) 0.0081(13) -0.0033(15) -0.0077(12)
    O1 0.0491(14) 0.0721(11) 0.0360(10) -0.0039(10) -0.0030(10) -0.0042(9)
    O2 0.0772(17) 0.0524(11) 0.0586(14) 0.0124(11) -0.0053(12) -0.0035(10)
    O3 0.0903(19) 0.0725(13) 0.0823(16) 0.0021(13) -0.0102(15) 0.0247(12)
_geom_special_details
;
All e.s.d.'s (except the e.s.d. in the dihedral angle between two l.s. planes)
are estimated using the full covariance matrix. The cell e.s.d.'s are taken
into account individually in the estimation of e.s.d.'s in distances, angles
and torsion angles; correlations between e.s.d.'s in cell parameters are only
used when they are defined by crystal symmetry. An approximate (isotropic)
treatment of cell e.s.d.'s is used for estimating e.s.d.'s involving l.s.
planes.
;
loop_
    _geom_bond_atom_site_label_1
    _geom_bond_atom_site_label_2
    _geom_bond_site_symmetry_2
    _geom_bond_distance
    _geom_bond_publ_flag
    C1 C6 . 1.502(5) ?
    C1 C2 . 1.544(4) ?
    C1 H1A . 0.9700 ?
    C1 H1B . 0.9700 ?
    C2 C3 . 1.521(4) ?
    C2 C8 . 1.536(5) ?
    C2 H2 . 0.9800 ?
    C3 O1 . 1.447(3) ?
    C3 C4 . 1.511(4) ?
    C3 H3 . 0.9800 ?
    C4 C5 . 1.533(4) ?
    C4 H4A . 0.9700 ?
    C4 H4B . 0.9700 ?
    C5 C6 . 1.509(6) ?
    C5 C7 . 1.523(5) ?
    C5 H5 . 0.9800 ?
    C6 H6A . 0.9700 ?
    C6 H6B . 0.9700 ?
    C7 H7A . 0.9600 ?
    C7 H7B . 0.9600 ?
    C7 H7C . 0.9600 ?
    C8 C9 . 1.521(4) ?
    C8 C10 . 1.541(5) ?
    C8 H8 . 0.9800 ?
    C9 H9A . 0.9600 ?
    C9 H9B . 0.9600 ?
    C9 H9C . 0.9600 ?
    C10 H10A . 0.9600 ?
    C10 H10B . 0.9600 ?
    C10 H10C . 0.9600 ?
    C11 N1 . 1.453(3) ?
    C11 H11A . 0.9600 ?
    C11 H11B . 0.9600 ?
    C11 H11C . 0.9600 ?
    C12 N1 . 1.454(4) ?
    C12 H12A . 0.9600 ?
    C12 H12B . 0.9600 ?
    C12 H12C . 0.9600 ?
    C13 N1 . 1.331(3) ?
    C13 C14 . 1.354(3) ?
    C13 C16 . 1.518(4) ?
    C14 C15 . 1.428(4) ?
    C14 Cl1 . 1.713(3) ?
    C15 O3 . 1.205(3) ?
    C15 O2 . 1.373(3) ?
    C16 O1 . 1.387(3) ?
    C16 O2 . 1.434(3) ?
    C16 H16 . 0.9800 ?
loop_
    _geom_angle_atom_site_label_1
    _geom_angle_atom_site_label_2
    _geom_angle_atom_site_label_3
    _geom_angle_site_symmetry_1
    _geom_angle_site_symmetry_3
    _geom_angle
    _geom_angle_publ_flag
    C6 C1 C2 . . 112.7(3) ?
    C6 C1 H1A . . 109.0 ?
    C2 C1 H1A . . 109.0 ?
    C6 C1 H1B . . 109.0 ?
    C2 C1 H1B . . 109.0 ?
    H1A C1 H1B . . 107.8 ?
    C3 C2 C8 . . 114.2(3) ?
    C3 C2 C1 . . 108.8(3) ?
    C8 C2 C1 . . 113.7(3) ?
    C3 C2 H2 . . 106.5 ?
    C8 C2 H2 . . 106.5 ?
    C1 C2 H2 . . 106.5 ?
    O1 C3 C4 . . 112.3(2) ?
    O1 C3 C2 . . 105.8(2) ?
    C4 C3 C2 . . 111.7(3) ?
    O1 C3 H3 . . 109.0 ?
    C4 C3 H3 . . 109.0 ?
    C2 C3 H3 . . 109.0 ?
    C3 C4 C5 . . 112.1(2) ?
    C3 C4 H4A . . 109.2 ?
    C5 C4 H4A . . 109.2 ?
    C3 C4 H4B . . 109.2 ?
    C5 C4 H4B . . 109.2 ?
    H4A C4 H4B . . 107.9 ?
    C6 C5 C7 . . 113.5(3) ?
    C6 C5 C4 . . 108.8(3) ?
    C7 C5 C4 . . 111.2(3) ?
    C6 C5 H5 . . 107.7 ?
    C7 C5 H5 . . 107.7 ?
    C4 C5 H5 . . 107.7 ?
    C1 C6 C5 . . 112.2(3) ?
    C1 C6 H6A . . 109.2 ?
    C5 C6 H6A . . 109.2 ?
    C1 C6 H6B . . 109.2 ?
    C5 C6 H6B . . 109.2 ?
    H6A C6 H6B . . 107.9 ?
    C5 C7 H7A . . 109.5 ?
    C5 C7 H7B . . 109.5 ?
    H7A C7 H7B . . 109.5 ?
    C5 C7 H7C . . 109.5 ?
    H7A C7 H7C . . 109.5 ?
    H7B C7 H7C . . 109.5 ?
    C9 C8 C2 . . 114.1(3) ?
    C9 C8 C10 . . 110.4(3) ?
    C2 C8 C10 . . 111.6(3) ?
    C9 C8 H8 . . 106.8 ?
    C2 C8 H8 . . 106.8 ?
    C10 C8 H8 . . 106.8 ?
    C8 C9 H9A . . 109.5 ?
    C8 C9 H9B . . 109.5 ?
    H9A C9 H9B . . 109.5 ?
    C8 C9 H9C . . 109.5 ?
    H9A C9 H9C . . 109.5 ?
    H9B C9 H9C . . 109.5 ?
    C8 C10 H10A . . 109.5 ?
    C8 C10 H10B . . 109.5 ?
    H10A C10 H10B . . 109.5 ?
    C8 C10 H10C . . 109.5 ?
    H10A C10 H10C . . 109.5 ?
    H10B C10 H10C . . 109.5 ?
    N1 C11 H11A . . 109.5 ?
    N1 C11 H11B . . 109.5 ?
    H11A C11 H11B . . 109.5 ?
    N1 C11 H11C . . 109.5 ?
    H11A C11 H11C . . 109.5 ?
    H11B C11 H11C . . 109.5 ?
    N1 C12 H12A . . 109.5 ?
    N1 C12 H12B . . 109.5 ?
    H12A C12 H12B . . 109.5 ?
    N1 C12 H12C . . 109.5 ?
    H12A C12 H12C . . 109.5 ?
    H12B C12 H12C . . 109.5 ?
    N1 C13 C14 . . 132.7(3) ?
    N1 C13 C16 . . 120.7(2) ?
    C14 C13 C16 . . 106.5(2) ?
    C13 C14 C15 . . 110.3(2) ?
    C13 C14 Cl1 . . 131.5(2) ?
    C15 C14 Cl1 . . 118.2(2) ?
    O3 C15 O2 . . 120.4(3) ?
    O3 C15 C14 . . 130.7(3) ?
    O2 C15 C14 . . 108.9(2) ?
    O1 C16 O2 . . 110.2(2) ?
    O1 C16 C13 . . 108.4(2) ?
    O2 C16 C13 . . 105.1(2) ?
    O1 C16 H16 . . 111.0 ?
    O2 C16 H16 . . 111.0 ?
    C13 C16 H16 . . 111.0 ?
    C13 N1 C11 . . 123.0(2) ?
    C13 N1 C12 . . 121.6(3) ?
    C11 N1 C12 . . 115.4(2) ?
    C16 O1 C3 . . 116.8(2) ?
    C15 O2 C16 . . 109.0(2) ?
data_global
_journal_date_recd_electronic     2011-04-05
_journal_date_accepted     2011-04-25
_journal_name_full     'Acta Crystallographica, Section E'
_journal_year     2011
_journal_volume     67
_journal_issue      6
_journal_page_first     o1485
_journal_page_last     o1486
_journal_paper_category     QO
_journal_coeditor_code     SI2350
_publ_contact_author_name     'Xiu-Mei, Song'
_publ_contact_author_address
;
Research Center of Chemistry & Materials
Zhanjiang Normal College
Zhanjiang 524048
P.R. China
;
_publ_contact_author_email     'sxmfn@163.com'
_publ_contact_author_fax     '86 759 3183722'
_publ_contact_author_phone     '86 759 3183219'
_publ_section_title
;\
3-Chloro-4-dimethylamino-5-[(1<i>R</i>,2<i>S</i>,5<i>R</i>)-2-isopropyl-5-\
methylcyclohexyloxy]furan-2(5<i>H</i>)-one
;
loop_
    _publ_author_name
    _publ_author_footnote
    _publ_author_address
    'Xiu-Mei Song' .
;
Research Center of Chemistry & Materials
Zhanjiang Normal College
People's Republic of China
and
Development Center for New Materials Engineering &
Technology in Universities of Guangdong
People's Republic of China
and
Chemistry Science & Technology School
Zhanjiang Normal College
Zhanjiang 524048
People's Republic of China
and
School of Chemistry and Environment
South China Normal University
Guangzhou 510006
People's Republic of China
;
    'Ning Wang' .
;
Research Institute of Tsinghua University in Shenzhen
Shenzhen 518055
People's Republic of China
;
    'Zhao-Yang Wang' .
;
School of Chemistry and Environment
South China Normal University
Guangzhou 510006
People's Republic of China
;
    'Zong-Cai Feng' .
;
Research Center of Chemistry & Materials
Zhanjiang Normal College
People's Republic of China
and
Development Center for New Materials Engineering &
Technology in Universities of Guangdong
People's Republic of China
and
Chemistry Science & Technology School
Zhanjiang Normal College
Zhanjiang 524048
People's Republic of China
;
