# Supplementary material for: 3-Chloro-4-dimethyl­amino-5-[(1R,2S,5R)-2-isopropyl-5-methyl­cyclo­hex­yloxy]furan-2(5H)-one
Source: Acta Crystallogr Sect E Struct Rep Online. 2011 May 20;67(Pt 6):o1485–6. doi: 10.1107/S1600536811015583 (PMC3120571; doi:10.1107/S1600536811015583)
Supplement: Supplementary file 2 [file e-67-o1485-Isup2.hkl]

# 
# h,k,l, Fc-squared, Fo-squared, sigma(Fo-squared) and status flag 
# 
data_I
_shelx_title ' 2 in P2(1)2(1)2(1)' 
_shelx_refln_list_code          4 
_shelx_F_calc_maximum      168.36 
_exptl_crystal_F_000       680.00 
_reflns_d_resolution_high  0.8351 
 
loop_ 
 _symmetry_equiv_pos_as_xyz 
 'x, y, z' 
 '-x+1/2, -y, z+1/2' 
 '-x, y+1/2, -z+1/2' 
 'x+1/2, -y+1/2, -z' 
 
_cell_length_a     7.5438 
_cell_length_b     8.1631 
_cell_length_c    28.5953 
_cell_angle_alpha  90.000 
_cell_angle_beta   90.000 
_cell_angle_gamma  90.000 
 
_shelx_F_squared_multiplier     1.000 
 
loop_ 
 _refln_index_h 
 _refln_index_k 
 _refln_index_l 
 _refln_F_squared_calc 
 _refln_F_squared_meas 
 _refln_F_squared_sigma 
 _refln_observed_status 
   2   0   0    28345.10    30437.38   1409.80 o 
   4   0   0      836.27      776.32     31.73 o 
   1   1   0     3916.66     3995.90     99.83 o 
   2   1   0       15.30       17.38      2.21 o 
   3   1   0     2901.70     2782.25     67.69 o 
   4   1   0       21.94       22.38      2.64 o 
   5   1   0      643.04      653.67     26.20 o 
   6   1   0       32.28       26.83      8.10 o 
   0   2   0      336.41      326.14      9.49 o 
   1   2   0      621.53      618.86     13.21 o 
   2   2   0      620.70      592.21     16.01 o 
   3   2   0      122.91      124.88      4.90 o 
   4   2   0      463.77      491.87     14.74 o 
   5   2   0      147.33      153.52      9.58 o 
   6   2   0       21.92        8.65     11.03 o 
   7   2   0       11.88       11.63      8.15 o 
   1   3   0     1106.26     1100.23     22.11 o 
   2   3   0     2073.08     2127.72     44.12 o 
   3   3   0      602.30      580.83     18.51 o 
   4   3   0      247.83      251.24      9.40 o 
   5   3   0       18.14       19.41      9.88 o 
   6   3   0        6.76        2.10      4.40 o 
   7   3   0        9.29        1.79      7.84 o 
   8   3   0       10.75       -2.35      9.54 o 
   0   4   0     1714.47     1885.39     48.23 o 
   1   4   0      715.76      804.99     15.08 o 
   2   4   0     1004.71     1054.18     20.43 o 
   3   4   0       75.83       75.19      4.31 o 
   4   4   0       27.13       21.77      5.21 o 
   5   4   0      108.03      111.32     23.38 o 
   6   4   0       30.28       35.16     11.57 o 
   7   4   0        0.20       -1.34      6.48 o 
   8   4   0        0.48        9.39     10.33 o 
   1   5   0        6.22        3.25      0.97 o 
   2   5   0        4.47        3.92      1.35 o 
   3   5   0       72.31       78.59      6.09 o 
   4   5   0        0.01        0.48      3.26 o 
   5   5   0       36.31       31.44      6.20 o 
   6   5   0       22.93        7.73      5.43 o 
   7   5   0       24.01       30.68      8.25 o 
   0   6   0       28.16       34.32      5.36 o 
   1   6   0        8.90        8.25      2.00 o 
   2   6   0       34.84       27.90      3.19 o 
   3   6   0       11.85        7.22      3.28 o 
   4   6   0      115.44      138.91     10.72 o 
   5   6   0        0.72        0.65      5.51 o 
   6   6   0       35.64       31.56      7.83 o 
   7   6   0        4.12       10.02      8.43 o 
   1   7   0       29.09       21.45      3.65 o 
   2   7   0       97.39       95.83      7.41 o 
   3   7   0        7.78        0.69      3.32 o 
   4   7   0       53.51       57.25      7.53 o 
   5   7   0       25.54       28.26      7.66 o 
   6   7   0        6.74       -0.67      6.22 o 
   0   8   0       11.26        6.08      4.70 o 
   1   8   0        1.92        4.52      3.01 o 
   2   8   0        7.44        3.92      3.40 o 
   3   8   0       11.56        5.64      5.07 o 
   4   8   0        0.58       -0.17      4.53 o 
   5   8   0        4.40        6.17      6.02 o 
   1   9   0        2.39        2.22      3.44 o 
   2   9   0        0.43       -2.69      3.49 o 
   3   9   0        2.16        4.11      4.66 o 
   1   0   1       45.71       31.09      3.63 o 
   2   0   1       17.64       12.72      2.08 o 
   3   0   1     2098.18     2078.26     97.23 o 
   4   0   1      110.68      113.60      5.09 o 
   5   0   1       20.28       14.78      2.84 o 
  -6   1   1       64.78       55.66     10.69 o 
  -5   1   1       14.62       15.40      3.24 o 
  -4   1   1     1069.47     1108.93     28.34 o 
  -3   1   1     2070.15     2031.29     50.07 o 
  -2   1   1     4023.92     4101.55     98.73 o 
  -1   1   1    10292.35    10665.32    265.81 o 
   0   1   1     2711.03     2587.39     62.04 o 
   1   1   1    10312.70    10694.56    290.38 o 
   2   1   1     4080.07     3921.32    108.76 o 
   3   1   1     2064.66     1915.64     52.24 o 
   4   1   1     1087.36     1081.08     28.29 o 
   5   1   1       13.98       10.49      3.72 o 
   6   1   1       64.18       65.27     11.72 o 
  -7   2   1       49.12       47.83     12.26 o 
  -6   2   1      238.20      231.15     19.51 o 
  -5   2   1       82.48       98.66     15.98 o 
  -4   2   1      339.48      310.69     10.01 o 
  -3   2   1      919.42      843.12     22.91 o 
  -2   2   1       19.07       19.22      1.54 o 
  -1   2   1     2236.12     2157.21     41.50 o 
   0   2   1     1116.41     1033.35     19.65 o 
   1   2   1     2232.15     2143.70     44.19 o 
   2   2   1       15.44       13.03      1.37 o 
   3   2   1      910.18      851.78     25.13 o 
   4   2   1      331.75      328.55     12.35 o 
   5   2   1       84.19      106.10      8.57 o 
   6   2   1      235.48      220.56     15.46 o 
   7   2   1       49.50       25.91      9.54 o 
  -7   3   1        4.92        2.23      7.66 o 
  -6   3   1       60.03       54.22      8.24 o 
  -5   3   1      418.76      429.45     18.79 o 
  -4   3   1       86.10       89.91      5.02 o 
  -3   3   1      714.33      699.30     19.56 o 
  -2   3   1      714.20      790.44     17.72 o 
  -1   3   1     3707.99     3780.66     72.04 o 
   0   3   1        0.74       -0.17      0.49 o 
   1   3   1     3693.06     3738.39     65.67 o 
   2   3   1      703.94      765.51     17.85 o 
   3   3   1      717.11      718.32     21.52 o 
   4   3   1       83.26       93.03      5.19 o 
   5   3   1      413.92      436.62     22.31 o 
   6   3   1       58.72       80.53      9.53 o 
   7   3   1        4.73       -1.34      7.70 o 
   8   3   1        3.94       -0.85      9.82 o 
  -8   4   1        6.74       11.32     11.63 o 
  -7   4   1        6.71        5.33      6.34 o 
  -6   4   1      102.82      117.80     11.55 o 
  -5   4   1        5.28        4.11      4.14 o 
  -4   4   1       74.32       71.50      6.15 o 
  -3   4   1       75.93       86.61      6.36 o 
  -2   4   1      734.99      761.61     15.03 o 
  -1   4   1      546.77      575.04     11.90 o 
   0   4   1     1486.94     1463.61     26.66 o 
   1   4   1      550.72      563.40     10.40 o 
   2   4   1      731.35      760.47     15.03 o 
   3   4   1       77.75       80.56      4.08 o 
   4   4   1       73.94       77.28      6.13 o 
   5   4   1        5.26        1.49      3.96 o 
   6   4   1      103.71      100.17     10.82 o 
   7   4   1        6.75        0.63      7.75 o 
   8   4   1        6.68        1.79     10.45 o 
  -7   5   1       13.40        9.22      6.83 o 
  -6   5   1       16.37       16.15      6.05 o 
  -5   5   1       43.28       28.78      6.19 o 
  -4   5   1       12.52       12.17      8.82 o 
  -3   5   1       34.66       36.95      4.34 o 
  -2   5   1      109.82      111.83      6.09 o 
  -1   5   1       85.74       87.47      2.74 o 
   0   5   1       59.70       63.03      2.24 o 
   1   5   1       86.34       82.72      2.93 o 
   2   5   1      109.75      112.25      3.97 o 
   3   5   1       34.39       35.16      3.41 o 
   4   5   1       12.10       14.18      6.25 o 
   5   5   1       42.82       29.28      6.08 o 
   6   5   1       16.08       14.59      6.44 o 
   7   5   1       13.27        9.56      7.01 o 
  -7   6   1        3.14       -4.57      6.98 o 
  -6   6   1        1.44       -1.94      7.33 o 
  -5   6   1       16.74       20.28      5.86 o 
  -4   6   1        0.92        5.58      4.11 o 
  -3   6   1       91.93       92.24      8.13 o 
  -2   6   1       15.21       13.76      2.57 o 
  -1   6   1      111.64      110.16      5.41 o 
   0   6   1       57.19       52.59      3.11 o 
   1   6   1      114.21      120.89      5.87 o 
   2   6   1       14.87       10.14      2.25 o 
   3   6   1       92.95       94.50      7.88 o 
   4   6   1        1.17        0.53      3.97 o 
   5   6   1       17.17       12.21      5.19 o 
   6   6   1        1.53        5.57      6.16 o 
   7   6   1        3.19        7.28      6.96 o 
  -6   7   1        0.40       -2.05      6.37 o 
  -5   7   1       25.29       32.71      7.29 o 
  -4   7   1       14.62       12.29      5.13 o 
  -3   7   1       14.43       15.86      4.33 o 
  -2   7   1       14.73       14.33      6.67 o 
  -1   7   1       37.39       42.54      4.73 o 
   0   7   1        0.51       -0.12      2.28 o 
   1   7   1       37.87       38.07      8.80 o 
   2   7   1       14.41       18.14      3.79 o 
   3   7   1       14.56       13.91      4.84 o 
   4   7   1       14.43       12.27      4.87 o 
   5   7   1       25.34       25.17      6.62 o 
   6   7   1        0.41       -4.99      6.25 o 
  -5   8   1        5.97        6.78      8.87 o 
  -4   8   1       22.13       22.03      6.00 o 
  -3   8   1        2.30        6.32      4.10 o 
  -2   8   1       14.26       22.70     10.53 o 
  -1   8   1        7.75        7.85      3.43 o 
   0   8   1      150.07      151.27      9.26 o 
   1   8   1        7.70       11.43      3.40 o 
   2   8   1       14.19       18.33      5.95 o 
   3   8   1        2.29       -4.86      3.71 o 
   4   8   1       22.40       24.49      6.13 o 
   5   8   1        6.04       14.29      6.73 o 
  -3   9   1        4.57        7.56      4.66 o 
  -2   9   1        3.89        3.03      4.08 o 
  -1   9   1        2.31        2.17      5.47 o 
   0   9   1        0.84        4.15      3.42 o 
   1   9   1        2.33        6.96      5.04 o 
   2   9   1        3.77        6.82      4.56 o 
   3   9   1        4.63       -1.81      4.18 o 
   0   0   2    15409.90    17831.61    803.50 o 
   1   0   2     1406.66     1268.04     38.63 o 
   2   0   2    24282.56    25214.52    827.49 o 
   3   0   2      136.72      127.77      5.04 o 
   4   0   2      104.96      110.53      5.93 o 
   5   0   2      255.09      249.24     11.06 o 
   6   0   2        9.20        5.94      5.94 o 
  -6   1   2       70.33       69.73     11.89 o 
  -5   1   2      665.58      716.99     23.56 o 
  -4   1   2       83.95       92.03      5.66 o 
  -3   1   2      663.18      650.92     17.84 o 
  -2   1   2     1933.04     1737.66     41.06 o 
  -1   1   2     6777.12     6510.06    149.47 o 
   0   1   2     1255.80     1212.41     26.25 o 
   1   1   2     6754.04     6278.36    192.11 o 
   2   1   2     1956.97     1773.74     53.04 o 
   3   1   2      658.95      665.73     17.28 o 
   4   1   2       86.53       86.43      4.84 o 
   5   1   2      658.76      658.54     28.20 o 
   6   1   2       70.78       68.68     12.03 o 
  -7   2   2       99.84       93.24     16.02 o 
  -6   2   2       29.99       32.68      7.86 o 
  -5   2   2      260.06      281.01     13.46 o 
  -4   2   2      137.53      145.00      6.34 o 
  -3   2   2     1083.73     1055.03     37.22 o 
  -2   2   2      350.51      333.95      8.75 o 
  -1   2   2     2192.91     2093.83     44.44 o 
   0   2   2      320.80      285.14      6.74 o 
   1   2   2     2223.53     2023.76     44.65 o 
   2   2   2      344.63      324.54      8.71 o 
   3   2   2     1077.70      977.79     32.37 o 
   4   2   2      142.21      139.27      7.05 o 
   5   2   2      259.50      261.11     15.61 o 
   6   2   2       29.17       31.52      9.42 o 
   7   2   2       99.14      119.36     17.22 o 
  -7   3   2       12.64       13.53      8.15 o 
  -6   3   2       20.39       19.89      6.04 o 
  -5   3   2       40.31       48.67      5.49 o 
  -4   3   2      313.62      316.45     11.65 o 
  -3   3   2      163.92      145.23      5.95 o 
  -2   3   2      225.16      219.64      5.52 o 
  -1   3   2      492.85      497.18     11.05 o 
   0   3   2     1891.25     1770.22     35.69 o 
   1   3   2      485.42      478.97      8.84 o 
   2   3   2      209.51      219.86      5.95 o 
   3   3   2      158.11      148.94      5.12 o 
   4   3   2      311.11      296.94     14.62 o 
   5   3   2       39.29       42.53      9.33 o 
   6   3   2       20.66       18.87      5.96 o 
   7   3   2       12.80        7.89      8.57 o 
   8   3   2       14.24        0.54      9.44 o 
  -8   4   2        1.18       -0.80      9.82 o 
  -7   4   2       11.08        7.25      6.45 o 
  -6   4   2       19.54       14.54      5.64 o 
  -5   4   2       81.41       81.47      8.78 o 
  -4   4   2       78.52       87.03      9.31 o 
  -3   4   2       64.62       75.57      4.23 o 
  -2   4   2      817.80      863.00     16.81 o 
  -1   4   2      287.04      326.97      7.28 o 
   0   4   2       61.39       67.39      2.10 o 
   1   4   2      291.10      319.91      6.30 o 
   2   4   2      812.66      848.65     17.66 o 
   3   4   2       62.30       68.59      4.14 o 
   4   4   2       79.42       82.36      6.84 o 
   5   4   2       80.56       84.46      8.90 o 
   6   4   2       19.72       20.11      5.99 o 
   7   4   2       10.89       11.96      9.37 o 
   8   4   2        1.14        5.78     10.43 o 
  -7   5   2        5.22        4.37     13.67 o 
  -6   5   2        1.10       -3.35      5.55 o 
  -5   5   2        6.71        5.05      8.46 o 
  -4   5   2       78.95       79.52     18.59 o 
  -3   5   2       26.16       32.24      3.79 o 
  -2   5   2      427.63      413.93     10.77 o 
  -1   5   2      497.17      519.90     10.33 o 
   0   5   2      800.47      769.61     14.66 o 
   1   5   2      502.68      516.25     10.82 o 
   2   5   2      425.78      411.53     10.70 o 
   3   5   2       26.52       31.10      3.89 o 
   4   5   2       79.98       76.11      8.27 o 
   5   5   2        6.66        7.79      4.96 o 
   6   5   2        0.98        0.39      5.92 o 
   7   5   2        5.32       13.51      7.08 o 
  -7   6   2        2.36       -8.62     10.98 o 
  -6   6   2       38.92       41.21      9.55 o 
  -5   6   2       13.89        7.66      9.34 o 
  -4   6   2       46.34       48.65      6.69 o 
  -3   6   2        2.13       -3.46      2.87 o 
  -2   6   2        2.35        2.94      2.43 o 
  -1   6   2       33.86       38.91      3.39 o 
   0   6   2      445.19      475.88     14.43 o 
   1   6   2       34.65       39.03      2.87 o 
   2   6   2        2.50        2.60      2.06 o 
   3   6   2        2.04        0.93      2.84 o 
   4   6   2       45.87       40.31     13.38 o 
   5   6   2       13.67       12.32      5.47 o 
   6   6   2       38.53       32.69      7.84 o 
   7   6   2        2.36        2.19      7.99 o 
  -6   7   2        2.19       -4.91      6.10 o 
  -5   7   2        0.79       -2.61      5.24 o 
  -4   7   2       28.30       32.01      6.28 o 
  -3   7   2       14.75       11.43      4.39 o 
  -2   7   2      100.49       91.58      9.06 o 
  -1   7   2      125.07      112.75      9.73 o 
   0   7   2      139.11      135.70      8.06 o 
   1   7   2      125.28      135.82      7.84 o 
   2   7   2      103.22      113.79      7.15 o 
   3   7   2       14.26       14.80      4.31 o 
   4   7   2       29.15       32.76      6.33 o 
   5   7   2        0.84       -4.07      4.61 o 
   6   7   2        2.21        5.10      6.23 o 
  -5   8   2        1.15        0.55      5.95 o 
  -4   8   2       14.53       14.31      5.55 o 
  -3   8   2       28.23       17.48      5.98 o 
  -2   8   2       22.09       13.37      4.07 o 
  -1   8   2       15.71       10.69      3.71 o 
   0   8   2       18.82       25.43      4.13 o 
   1   8   2       15.09       16.86      9.00 o 
   2   8   2       22.31       17.07      4.09 o 
   3   8   2       27.64       34.67      5.95 o 
   4   8   2       14.77        5.67      9.18 o 
   5   8   2        1.09        2.99      5.79 o 
  -3   9   2        2.99        1.61      4.48 o 
  -2   9   2       10.76       13.61      4.62 o 
  -1   9   2        1.70        0.61      4.63 o 
   0   9   2        1.92        1.10      4.13 o 
   1   9   2        1.73        4.16      3.51 o 
   2   9   2       10.63        7.41      4.18 o 
   3   9   2        3.05        5.91      4.72 o 
   1   0   3     7177.44     7505.64    173.68 o 
   2   0   3       94.31       78.33      3.10 o 
   3   0   3        2.68        4.46      1.57 o 
   4   0   3      113.03      117.07      8.73 o 
   5   0   3       30.69       24.76      4.34 o 
   6   0   3        0.08        8.01      6.62 o 
  -6   1   3      292.16      264.60     23.26 o 
  -5   1   3       69.46       68.37      8.50 o 
  -4   1   3     1153.59     1127.92     32.32 o 
  -3   1   3       79.53       92.23      3.76 o 
  -2   1   3     3340.24     3283.94     76.77 o 
  -1   1   3     3199.92     3313.08     97.16 o 
   0   1   3      370.59      338.90      7.03 o 
   1   1   3     3203.25     3239.83     82.10 o 
   2   1   3     3435.87     3422.19    112.89 o 
   3   1   3       80.60       83.40      5.47 o 
   4   1   3     1157.08     1191.73     32.09 o 
   5   1   3       69.89       65.97      7.71 o 
   6   1   3      291.44      303.13     24.96 o 
  -7   2   3       63.23       68.74     13.84 o 
  -6   2   3       18.49       19.68      5.50 o 
  -5   2   3      135.94      138.79      9.01 o 
  -4   2   3      391.50      409.27     12.43 o 
  -3   2   3      275.12      267.81      7.63 o 
  -2   2   3      446.91      435.60     13.85 o 
  -1   2   3     4928.41     5025.96    120.86 o 
   0   2   3     2398.49     2256.00     48.30 o 
   1   2   3     4911.05     4930.64    101.82 o 
   2   2   3      451.34      409.97     13.48 o 
   3   2   3      278.23      238.37     15.60 o 
   4   2   3      385.78      416.90     17.36 o 
   5   2   3      140.19      152.53     11.20 o 
   6   2   3       17.80       23.58      8.31 o 
   7   2   3       64.14       90.05     15.25 o 
  -7   3   3       14.65       13.95      8.15 o 
  -6   3   3       37.70       44.46      7.43 o 
  -5   3   3      140.59      128.91      8.84 o 
  -4   3   3       29.83       32.22      2.88 o 
  -3   3   3      272.80      284.22      8.67 o 
  -2   3   3       92.18       99.42      3.38 o 
  -1   3   3       54.29       66.13      2.33 o 
   0   3   3       24.50       24.14      1.29 o 
   1   3   3       55.20       62.69      2.03 o 
   2   3   3       96.47      107.23      3.49 o 
   3   3   3      275.36      255.19      7.77 o 
   4   3   3       27.35       27.99      3.51 o 
   5   3   3      142.22      157.05     18.89 o 
   6   3   3       37.89       32.26      7.21 o 
   7   3   3       14.86        7.07      8.50 o 
   8   3   3       17.00       30.32     13.01 o 
  -8   4   3        2.54        3.92      9.86 o 
  -7   4   3       12.31       19.93      7.86 o 
  -6   4   3       31.13       24.63      6.50 o 
  -5   4   3       31.21       33.95      9.94 o 
  -4   4   3       32.17       25.80      4.06 o 
  -3   4   3      140.83      134.12      5.97 o 
  -2   4   3      193.89      197.96      5.28 o 
  -1   4   3      270.83      278.73      6.07 o 
   0   4   3      566.68      590.80     12.76 o 
   1   4   3      264.76      269.92      5.73 o 
   2   4   3      193.93      204.08      5.29 o 
   3   4   3      137.17      130.55      6.97 o 
   4   4   3       31.88       38.30      5.35 o 
   5   4   3       31.65       21.17      5.41 o 
   6   4   3       31.52       14.28      5.73 o 
   7   4   3       11.88       23.63      9.96 o 
   8   4   3        2.49        1.22     11.23 o 
  -7   5   3       22.45       33.78      8.66 o 
  -6   5   3       67.96       57.56      8.61 o 
  -5   5   3       20.11       19.34      5.67 o 
  -4   5   3      102.24      117.98     18.05 o 
  -3   5   3       58.93       59.34      4.85 o 
  -2   5   3      113.82      132.49      5.46 o 
  -1   5   3      135.31      142.61      4.02 o 
   0   5   3      207.05      200.31      4.77 o 
   1   5   3      135.92      131.93      3.70 o 
   2   5   3      113.59      127.63      4.54 o 
   3   5   3       59.02       61.68      4.69 o 
   4   5   3      102.03      105.52      9.04 o 
   5   5   3       19.59        7.61      4.59 o 
   6   5   3       67.92       55.48      8.89 o 
   7   5   3       22.15       19.04      7.66 o 
  -7   6   3        6.02        5.63      9.27 o 
  -6   6   3        8.99       17.66      6.74 o 
  -5   6   3       10.16       -1.29      7.59 o 
  -4   6   3        7.87        8.06      4.45 o 
  -3   6   3      207.80      205.18     18.97 o 
  -2   6   3       13.12       12.39      2.99 o 
  -1   6   3      638.14      688.09     21.42 o 
   0   6   3        1.57        2.74      1.41 o 
   1   6   3      637.05      662.95     17.08 o 
   2   6   3       13.05       14.52      3.08 o 
   3   6   3      212.97      206.87     10.79 o 
   4   6   3        7.79        4.62      3.95 o 
   5   6   3       10.81       11.56      5.48 o 
   6   6   3        8.94        4.04      8.21 o 
   7   6   3        6.05        0.89      7.04 o 
  -6   7   3        1.71        6.13      6.68 o 
  -5   7   3        2.40        1.12      5.07 o 
  -4   7   3       34.44       38.54      6.59 o 
  -3   7   3       14.17       13.47      4.32 o 
  -2   7   3        8.83       13.26      3.98 o 
  -1   7   3       47.94       47.67      5.12 o 
   0   7   3        6.50        7.06      2.65 o 
   1   7   3       48.11       50.12      5.07 o 
   2   7   3        8.22       13.70      3.63 o 
   3   7   3       14.47        5.79      3.76 o 
   4   7   3       33.76       40.61     11.57 o 
   5   7   3        2.37        7.51      7.15 o 
   6   7   3        1.74       -3.95      6.01 o 
  -5   8   3        4.66       11.23      6.11 o 
  -4   8   3        0.59        4.62      4.84 o 
  -3   8   3       14.41       28.94      7.01 o 
  -2   8   3       28.98       26.42      4.77 o 
  -1   8   3       11.15        8.66      3.37 o 
   0   8   3       54.53       50.94      5.15 o 
   1   8   3       11.06        8.35      3.06 o 
   2   8   3       28.75       31.31     10.68 o 
   3   8   3       14.13       12.38      4.64 o 
   4   8   3        0.61        3.20      4.95 o 
   5   8   3        4.57       -0.77      5.47 o 
  -3   9   3        4.70        1.67      4.48 o 
  -2   9   3       15.73       17.88      4.88 o 
  -1   9   3        0.31        2.77      3.55 o 
   0   9   3       14.29       15.44      3.89 o 
   1   9   3        0.32        1.63      4.89 o 
   2   9   3       15.60       16.22      5.41 o 
   3   9   3        4.75        4.16      4.63 o 
   0   0   4       68.55       79.44      3.23 o 
   1   0   4     1086.59      996.49     21.16 o 
   2   0   4      370.98      400.61      9.51 o 
   3   0   4        0.15       -1.49      1.06 o 
   4   0   4      276.33      257.04      8.44 o 
   5   0   4       90.89       89.32      6.45 o 
   6   0   4       10.53        5.05      6.32 o 
  -6   1   4      142.62      142.13     16.36 o 
  -5   1   4      333.24      341.89     15.80 o 
  -4   1   4     1474.18     1429.42     35.10 o 
  -3   1   4      838.39      779.47     22.74 o 
  -2   1   4     2226.77     2083.30     54.58 o 
  -1   1   4     2986.78     2898.95     61.80 o 
   0   1   4     2981.41     2944.01     50.80 o 
   1   1   4     2964.71     2879.86     67.03 o 
   2   1   4     2251.20     2058.18     47.85 o 
   3   1   4      833.56      772.17     19.99 o 
   4   1   4     1484.70     1453.34     39.23 o 
   5   1   4      328.47      360.39     18.89 o 
   6   1   4      143.98      146.08     17.63 o 
  -6   2   4       23.77       19.24     12.06 o 
  -5   2   4      754.90      756.24     29.05 o 
  -4   2   4      117.70      110.75      5.27 o 
  -3   2   4      418.32      358.97     10.24 o 
  -2   2   4     1155.79     1047.36     25.81 o 
  -1   2   4      157.29      159.12      4.31 o 
   0   2   4     5062.50     4774.26    107.40 o 
   1   2   4      156.68      147.71      3.84 o 
   2   2   4     1136.78     1061.53     26.90 o 
   3   2   4      426.82      399.28     23.60 o 
   4   2   4      122.67      129.77      7.83 o 
   5   2   4      760.06      709.23     33.87 o 
   6   2   4       24.66       22.88      8.17 o 
   7   2   4      107.20      107.20     17.06 o 
  -7   3   4        8.88       19.12      9.47 o 
  -6   3   4       34.83       30.60      6.76 o 
  -5   3   4       33.60       20.48      6.37 o 
  -4   3   4       13.73        9.05      2.57 o 
  -3   3   4      181.28      183.26      5.61 o 
  -2   3   4     4150.51     4133.86     95.77 o 
  -1   3   4      174.42      179.95      4.80 o 
   0   3   4     1699.53     1515.38     31.51 o 
   1   3   4      179.79      177.66      4.51 o 
   2   3   4     4141.18     4216.41     96.58 o 
   3   3   4      185.96      188.76      6.48 o 
   4   3   4       14.68       11.22      2.80 o 
   5   3   4       34.23       32.42      4.77 o 
   6   3   4       36.02       33.79      6.86 o 
   7   3   4        8.90        3.80      7.92 o 
   8   3   4        6.23        4.93      9.39 o 
  -8   4   4        1.47       -6.91      9.28 o 
  -7   4   4       43.90       38.32      8.68 o 
  -6   4   4       34.78       28.24     13.21 o 
  -5   4   4       37.69       43.34     12.65 o 
  -4   4   4      185.60      177.16     11.70 o 
  -3   4   4       42.40       39.78      3.36 o 
  -2   4   4      121.11      119.20      4.05 o 
  -1   4   4      197.80      210.83      4.88 o 
   0   4   4      191.22      189.01      5.31 o 
   1   4   4      198.07      211.09      5.57 o 
   2   4   4      122.29      122.08      3.73 o 
   3   4   4       42.39       43.06      3.26 o 
   4   4   4      187.41      194.03     11.94 o 
   5   4   4       38.49       49.86      7.02 o 
   6   4   4       35.47       49.12      7.75 o 
   7   4   4       44.20       66.97     13.79 o 
   8   4   4        1.51        2.89     10.38 o 
  -7   5   4        8.99        2.44     10.73 o 
  -6   5   4       19.78       24.86      9.54 o 
  -5   5   4        3.28        5.72      4.67 o 
  -4   5   4      162.35      190.92     12.99 o 
  -3   5   4       47.09       51.55      4.55 o 
  -2   5   4      137.74      137.53      6.00 o 
  -1   5   4      187.32      193.69      5.04 o 
   0   5   4       20.85       19.60      1.28 o 
   1   5   4      189.31      190.83      5.24 o 
   2   5   4      141.59      137.56      4.54 o 
   3   5   4       44.71       38.77      3.76 o 
   4   5   4      161.24      195.12     15.17 o 
   5   5   4        2.96        2.42      4.34 o 
   6   5   4       19.26       17.30     10.76 o 
   7   5   4        9.08      -11.84      7.89 o 
  -7   6   4        7.08        2.80      7.35 o 
  -6   6   4       11.23       17.51      6.78 o 
  -5   6   4       24.91       24.34      6.36 o 
  -4   6   4       10.38       13.41      4.63 o 
  -3   6   4        2.85        1.30      6.05 o 
  -2   6   4        0.14        2.22      2.62 o 
  -1   6   4      203.81      219.57      8.30 o 
   0   6   4      160.48      168.61      7.52 o 
   1   6   4      202.52      201.89      6.87 o 
   2   6   4        0.15       -0.56      3.50 o 
   3   6   4        2.89        6.01      3.36 o 
   4   6   4       10.05        6.52      5.32 o 
   5   6   4       25.05       16.96      5.83 o 
   6   6   4       11.00       13.24      6.26 o 
   7   6   4        7.14       12.06      7.69 o 
  -6   7   4        3.50        0.01      6.47 o 
  -5   7   4       15.36       14.61      6.24 o 
  -4   7   4       14.19       24.90      5.69 o 
  -3   7   4       35.86       28.40      6.39 o 
  -2   7   4      107.72      103.18      8.03 o 
  -1   7   4      178.44      171.47     10.04 o 
   0   7   4      175.10      176.56      9.59 o 
   1   7   4      179.18      184.76     19.33 o 
   2   7   4      109.40      115.63      8.09 o 
   3   7   4       35.77       37.03      5.43 o 
   4   7   4       14.72       13.21      4.72 o 
   5   7   4       15.45       16.03      6.18 o 
   6   7   4        3.43       17.48      9.51 o 
  -5   8   4        3.58        6.52      6.48 o 
  -4   8   4       26.31       28.51     13.17 o 
  -3   8   4       22.95       24.54      5.83 o 
  -2   8   4       29.82       25.66      4.92 o 
  -1   8   4       24.01       19.03      4.01 o 
   0   8   4       71.07       65.32      5.68 o 
   1   8   4       23.28       27.74      3.97 o 
   2   8   4       29.90       36.42      4.97 o 
   3   8   4       22.37       16.73      4.78 o 
   4   8   4       26.54       37.18      6.72 o 
   5   8   4        3.46        7.08      6.10 o 
  -3   9   4        0.71        2.35      4.37 o 
  -2   9   4       11.94       13.65      4.69 o 
  -1   9   4        0.33       -1.39      4.02 o 
   0   9   4        6.47        4.45      4.89 o 
   1   9   4        0.34        3.87      3.37 o 
   2   9   4       11.81       13.78      4.43 o 
   3   9   4        0.72        0.48      4.34 o 
   1   0   5       17.59       18.05      0.98 o 
   2   0   5      177.31      192.74      5.19 o 
   3   0   5     3160.30     3251.29     75.46 o 
   4   0   5       57.84       66.94      4.96 o 
   5   0   5      186.07      203.83      9.55 o 
   6   0   5       17.97       20.69      7.89 o 
  -6   1   5      141.15      177.92     17.28 o 
  -5   1   5       14.93        9.14      2.94 o 
  -4   1   5     1445.90     1443.88     43.24 o 
  -3   1   5      494.18      535.13     15.18 o 
  -2   1   5     1270.51     1267.02     29.98 o 
  -1   1   5     4732.19     4648.93     90.19 o 
   0   1   5     2892.03     2852.09     51.97 o 
   1   1   5     4803.15     4743.11     90.84 o 
   2   1   5     1294.32     1273.77     32.24 o 
   3   1   5      514.88      559.00     14.75 o 
   4   1   5     1458.89     1503.02     40.00 o 
   5   1   5       16.56       14.47      5.97 o 
   6   1   5      141.70       85.36     14.43 o 
   7   1   5        5.28       12.10      8.62 o 
  -6   2   5      103.25      121.74     11.29 o 
  -5   2   5      150.87      165.13      9.66 o 
  -4   2   5      357.40      364.13     13.74 o 
  -3   2   5      268.61      266.39      8.02 o 
  -2   2   5      693.15      661.67     15.42 o 
  -1   2   5      971.34      962.83     21.72 o 
   0   2   5      304.78      272.19      5.46 o 
   1   2   5      989.51      975.81     21.62 o 
   2   2   5      670.31      680.66     17.69 o 
   3   2   5      271.83      287.47     10.54 o 
   4   2   5      347.63      358.35     23.30 o 
   5   2   5      153.69      144.35     20.19 o 
   6   2   5      100.96      135.96     16.92 o 
   7   2   5       34.60       59.48     14.05 o 
  -7   3   5       12.37       16.44      9.42 o 
  -6   3   5       18.83       11.97      5.23 o 
  -5   3   5      105.83      100.90     11.79 o 
  -4   3   5       10.38        8.16      2.39 o 
  -3   3   5       78.01       73.98      3.34 o 
  -2   3   5       71.91       82.18      3.08 o 
  -1   3   5     1680.87     1716.44     38.09 o 
   0   3   5      188.03      192.55      5.61 o 
   1   3   5     1661.80     1736.75     37.85 o 
   2   3   5       75.49       79.61      3.15 o 
   3   3   5       73.38       69.44      3.42 o 
   4   3   5       10.04        4.32      2.46 o 
   5   3   5      103.11       97.97      7.65 o 
   6   3   5       18.60       23.61      8.20 o 
   7   3   5       12.73        4.11      8.55 o 
   8   3   5       12.90       21.66     11.70 o 
  -7   4   5        1.16       -1.28      5.70 o 
  -6   4   5       17.63       14.03      7.88 o 
  -5   4   5        3.25        4.59      4.26 o 
  -4   4   5      193.73      220.17     14.92 o 
  -3   4   5       45.73       42.19      3.37 o 
  -2   4   5      282.76      299.74      8.39 o 
  -1   4   5      130.26      144.65      3.63 o 
   0   4   5        5.62        6.52      1.01 o 
   1   4   5      131.31      139.46      5.69 o 
   2   4   5      298.45      304.56      7.26 o 
   3   4   5       47.03       48.02      3.22 o 
   4   4   5      199.73      224.49     13.10 o 
   5   4   5        3.67        2.32      4.17 o 
   6   4   5       18.17       17.95      5.94 o 
   7   4   5        1.11        4.27      8.78 o 
   8   4   5        3.29       -3.24     11.18 o 
  -7   5   5        4.88        2.58      6.84 o 
  -6   5   5       32.96       43.64      8.18 o 
  -5   5   5       24.04       10.50      6.92 o 
  -4   5   5      114.75      117.84     13.24 o 
  -3   5   5       39.02       41.20      4.94 o 
  -2   5   5        9.17        9.05      1.96 o 
  -1   5   5      177.69      176.53      5.33 o 
   0   5   5      222.64      232.06      6.84 o 
   1   5   5      177.51      169.87      9.50 o 
   2   5   5        9.53        8.50      1.57 o 
   3   5   5       39.36       36.65      3.68 o 
   4   5   5      116.19      116.76      9.60 o 
   5   5   5       24.05       21.74      5.43 o 
   6   5   5       33.47       35.17      7.34 o 
   7   5   5        4.91       11.09      9.79 o 
  -7   6   5        2.65        2.17      7.48 o 
  -6   6   5       42.86       54.79      9.18 o 
  -5   6   5       10.23       13.99      5.45 o 
  -4   6   5       66.71       76.44      8.55 o 
  -3   6   5       26.96       23.83      5.00 o 
  -2   6   5      105.29      104.96      7.74 o 
  -1   6   5      157.58      152.79      6.70 o 
   0   6   5      112.53      110.77      4.66 o 
   1   6   5      159.24      159.64      7.74 o 
   2   6   5      100.87      110.90      7.63 o 
   3   6   5       27.83       28.39      6.47 o 
   4   6   5       66.31       79.10      7.96 o 
   5   6   5       10.43        6.06      4.84 o 
   6   6   5       43.18       47.04     10.52 o 
   7   6   5        2.61        2.87      7.45 o 
  -6   7   5        2.94       11.18      7.18 o 
  -5   7   5        4.73        2.70     10.15 o 
  -4   7   5        2.00       11.27      5.11 o 
  -3   7   5       10.54        5.16      4.01 o 
  -2   7   5       33.01       40.77      5.28 o 
  -1   7   5      163.95      159.22      9.77 o 
   0   7   5       92.13      108.55      8.94 o 
   1   7   5      165.17      175.75      9.20 o 
   2   7   5       32.39       34.42      7.58 o 
   3   7   5       10.89       15.31      8.36 o 
   4   7   5        1.91        1.21      9.66 o 
   5   7   5        4.88       11.85      5.30 o 
   6   7   5        3.03       -0.41      6.36 o 
  -5   8   5        4.63       10.41      6.33 o 
  -4   8   5        2.12        9.73      6.11 o 
  -3   8   5        3.91        1.93      9.35 o 
  -2   8   5       22.85       26.27      5.06 o 
  -1   8   5       48.59       44.49      8.86 o 
   0   8   5       78.11       71.49      5.86 o 
   1   8   5       48.42       41.72      4.43 o 
   2   8   5       23.11       24.61      4.46 o 
   3   8   5        3.87        7.69      4.20 o 
   4   8   5        2.23       -1.63      4.52 o 
   5   8   5        4.65        1.09      5.51 o 
  -3   9   5        2.02       -4.75      5.16 o 
  -2   9   5        5.30        5.93      4.36 o 
  -1   9   5        2.20        3.89      3.62 o 
   0   9   5        7.13       15.64      4.25 o 
   1   9   5        2.12        2.62      3.37 o 
   2   9   5        5.21        4.85      3.95 o 
   3   9   5        2.02        8.36      4.81 o 
   0   0   6     8126.18     7675.73    213.44 o 
   1   0   6      956.39      818.58     15.01 o 
   2   0   6      937.01      885.29     19.71 o 
   3   0   6      605.74      650.64     16.60 o 
   4   0   6       12.92       18.74      3.23 o 
   5   0   6       19.21       20.25      3.49 o 
   6   0   6        1.28        1.01      5.82 o 
  -5   1   6        1.06        3.56      2.62 o 
  -4   1   6      981.19      961.33     24.34 o 
  -3   1   6      161.91      165.48      9.61 o 
  -2   1   6     2057.68     2029.21     42.09 o 
  -1   1   6     1534.51     1424.23     26.95 o 
   0   1   6        2.05        0.03      0.72 o 
   1   1   6     1534.68     1435.29     28.20 o 
   2   1   6     2070.05     2044.18     44.61 o 
   3   1   6      156.60      170.05      5.91 o 
   4   1   6      990.57      947.53     27.11 o 
   5   1   6        0.86       10.24      5.43 o 
   6   1   6        8.43       13.60      7.73 o 
   7   1   6       11.25       23.18     10.38 o 
  -6   2   6       62.19       69.68     22.72 o 
  -5   2   6      149.99      160.55     12.19 o 
  -4   2   6       73.03       78.40      4.41 o 
  -3   2   6      178.15      182.30      6.22 o 
  -2   2   6     2054.37     2038.97     44.73 o 
  -1   2   6       93.55      103.73      3.11 o 
   0   2   6     4756.81     4646.03     94.37 o 
   1   2   6       94.82      110.78      4.16 o 
   2   2   6     2022.21     2043.09     47.53 o 
   3   2   6      180.42      189.65      6.50 o 
   4   2   6       66.99       52.55      5.51 o 
   5   2   6      151.34      119.22     10.66 o 
   6   2   6       63.85       48.66     11.32 o 
   7   2   6       33.31       32.11     11.67 o 
  -7   3   6       14.21       17.17      9.94 o 
  -6   3   6        3.32        7.43      4.79 o 
  -5   3   6      219.16      177.23     18.76 o 
  -4   3   6        7.70       15.06      2.78 o 
  -3   3   6      117.17      104.94      4.44 o 
  -2   3   6       34.03       39.70      2.13 o 
  -1   3   6      488.62      428.21     10.38 o 
   0   3   6     1073.09     1150.46     32.10 o 
   1   3   6      491.39      421.06     10.30 o 
   2   3   6       35.10       41.95      2.09 o 
   3   3   6      124.16      110.48      4.37 o 
   4   3   6        7.93        7.59      3.13 o 
   5   3   6      215.75      212.03     39.03 o 
   6   3   6        3.08        2.02      6.32 o 
   7   3   6       14.00       13.72      9.30 o 
   8   3   6        0.06        6.06     10.33 o 
  -7   4   6       10.73       14.08     11.17 o 
  -6   4   6       59.39       64.88      9.03 o 
  -5   4   6      106.07       98.80     10.14 o 
  -4   4   6       73.13       75.22      7.76 o 
  -3   4   6       27.99       25.45      2.78 o 
  -2   4   6      169.60      176.14      5.52 o 
  -1   4   6      111.78      118.91      3.76 o 
   0   4   6      281.23      299.81      7.86 o 
   1   4   6      112.73      131.70      5.51 o 
   2   4   6      173.28      178.35      5.37 o 
   3   4   6       26.93       23.22      2.95 o 
   4   4   6       73.27       68.45     19.64 o 
   5   4   6      107.41       93.93     12.36 o 
   6   4   6       58.99       58.76      8.88 o 
   7   4   6       11.00       28.77     10.55 o 
   8   4   6       10.37        9.61     11.39 o 
  -7   5   6       16.78       17.39      7.73 o 
  -6   5   6        5.04        7.57      6.00 o 
  -5   5   6       37.21       40.18      7.02 o 
  -4   5   6        3.16        0.24      3.50 o 
  -3   5   6       28.65       32.25      4.94 o 
  -2   5   6       16.90       17.18      2.36 o 
  -1   5   6       52.18       45.64      2.49 o 
   0   5   6      350.06      354.94     11.40 o 
   1   5   6       46.48       40.19      3.39 o 
   2   5   6       16.89       15.92      1.90 o 
   3   5   6       25.66       19.53      3.25 o 
   4   5   6        3.15        2.17      4.40 o 
   5   5   6       37.41       43.00     17.09 o 
   6   5   6        5.00       13.51      6.27 o 
   7   5   6       17.23       20.81     10.92 o 
  -6   6   6        4.46        6.15      6.13 o 
  -5   6   6       18.42       24.18      8.49 o 
  -4   6   6       50.29       50.39     13.17 o 
  -3   6   6        1.42        3.75      3.51 o 
  -2   6   6       23.01       24.54      4.73 o 
  -1   6   6       13.45       11.42      3.35 o 
   0   6   6      221.25      235.82     10.86 o 
   1   6   6       13.38        8.79      3.26 o 
   2   6   6       23.65       24.93      3.17 o 
   3   6   6        1.51        2.45      3.21 o 
   4   6   6       50.59       61.49      7.34 o 
   5   6   6       18.82       11.76     10.96 o 
   6   6   6        4.51       10.76      6.23 o 
  -6   7   6        0.21        5.73      6.90 o 
  -5   7   6       16.09       -2.81      5.34 o 
  -4   7   6        9.56       10.05      4.94 o 
  -3   7   6       81.03       78.23     17.03 o 
  -2   7   6       57.61       53.32      5.96 o 
  -1   7   6      112.34      114.19      7.73 o 
   0   7   6       13.75        5.87      4.98 o 
   1   7   6      113.02      114.03     10.22 o 
   2   7   6       57.57       46.27      5.03 o 
   3   7   6       81.55       75.51     11.58 o 
   4   7   6        9.44       10.81      4.74 o 
   5   7   6       16.28       12.75      5.69 o 
   6   7   6        0.20       -1.93      6.34 o 
  -4   8   6       19.09       31.70      6.87 o 
  -3   8   6       11.12       16.30      4.99 o 
  -2   8   6       29.11       24.50      7.34 o 
  -1   8   6        4.42        5.92      3.32 o 
   0   8   6        9.98       16.94      5.95 o 
   1   8   6        4.41        8.69      5.59 o 
   2   8   6       29.32       33.84      4.65 o 
   3   8   6       11.09        8.31      6.06 o 
   4   8   6       19.32       24.58      5.96 o 
  -3   9   6        0.31       -4.55      5.20 o 
  -2   9   6        0.78        4.47      4.08 o 
  -1   9   6        6.42        2.99      8.60 o 
   0   9   6        0.69        4.43      3.14 o 
   1   9   6        6.48       -1.48      6.51 o 
   2   9   6        0.80        3.66      3.62 o 
   3   9   6        0.30       -0.74      7.34 o 
   1   0   7        0.00       -0.17      0.44 o 
   2   0   7      561.67      539.55     12.95 o 
   3   0   7      929.95     1080.50     25.94 o 
   4   0   7        5.12        4.81      1.68 o 
   5   0   7      121.79      139.90     17.80 o 
   6   0   7       34.81       53.98     11.37 o 
  -5   1   7        6.25        3.40      2.49 o 
  -4   1   7      216.10      213.72      8.12 o 
  -3   1   7       32.09       28.37      2.60 o 
  -2   1   7      720.04      703.87     14.29 o 
  -1   1   7     1604.94     1564.83     29.22 o 
   0   1   7     1003.08      926.76     16.09 o 
   1   1   7     1586.00     1521.88     28.06 o 
   2   1   7      696.73      674.45     15.32 o 
   3   1   7       39.01       37.94      2.59 o 
   4   1   7      208.27      189.34      7.93 o 
   5   1   7        5.94        3.59      4.89 o 
   6   1   7        1.38       -6.25      6.51 o 
   7   1   7        3.19       10.19      9.32 o 
  -6   2   7       60.84       63.64      8.45 o 
  -5   2   7       44.89       46.14      5.64 o 
  -4   2   7       69.57       67.21      4.52 o 
  -3   2   7      267.49      260.14      6.94 o 
  -2   2   7      354.88      307.73      7.94 o 
  -1   2   7      381.32      364.41      7.33 o 
   0   2   7      145.92      144.37      3.52 o 
   1   2   7      391.24      377.40      7.40 o 
   2   2   7      340.36      312.75      8.62 o 
   3   2   7      267.70      266.85      8.52 o 
   4   2   7       65.70       69.14      6.17 o 
   5   2   7       44.37       42.89      6.69 o 
   6   2   7       61.66       69.35     12.19 o 
   7   2   7        3.17        0.47      8.20 o 
  -7   3   7        7.23        8.48      8.85 o 
  -6   3   7       37.55       44.46     10.97 o 
  -5   3   7       46.81       43.88     16.66 o 
  -4   3   7      170.75      187.99     10.96 o 
  -3   3   7      441.63      472.54     15.97 o 
  -2   3   7      299.71      317.33      8.41 o 
  -1   3   7     2399.35     2402.17     52.61 o 
   0   3   7      484.35      540.26     10.53 o 
   1   3   7     2405.95     2409.87     52.64 o 
   2   3   7      307.88      338.11      8.17 o 
   3   3   7      437.79      460.51     15.40 o 
   4   3   7      169.17      191.29     26.64 o 
   5   3   7       47.82       36.53      8.29 o 
   6   3   7       37.94       44.00     10.64 o 
   7   3   7        7.20       11.16      8.81 o 
   8   3   7       21.79       22.57     12.92 o 
  -7   4   7        4.27        9.82      6.44 o 
  -6   4   7       17.77       15.14      5.57 o 
  -5   4   7        8.91       -1.79      4.26 o 
  -4   4   7      178.51      192.32     12.84 o 
  -3   4   7       72.79       77.97      6.30 o 
  -2   4   7       31.82       32.19      2.35 o 
  -1   4   7      595.58      586.07     13.98 o 
   0   4   7        1.29        0.91      0.88 o 
   1   4   7      594.97      571.80     17.20 o 
   2   4   7       36.20       33.88      1.93 o 
   3   4   7       70.44       71.80      5.20 o 
   4   4   7      180.11      205.97     11.35 o 
   5   4   7        9.52       18.01      5.30 o 
   6   4   7       17.63       23.73      7.05 o 
   7   4   7        4.36        5.33      9.11 o 
   8   4   7       13.55       11.41     11.58 o 
  -7   5   7       11.09       17.92      8.70 o 
  -6   5   7       23.03       21.12      6.82 o 
  -5   5   7       38.70       35.54     10.79 o 
  -4   5   7       52.84       88.55      8.57 o 
  -3   5   7       18.92       18.48      3.12 o 
  -2   5   7       68.89       63.37      3.98 o 
  -1   5   7       26.40       26.04      2.24 o 
   0   5   7        1.69        1.30      1.97 o 
   1   5   7       26.27       25.72      3.29 o 
   2   5   7       69.99       75.17      5.49 o 
   3   5   7       19.10       19.94      3.16 o 
   4   5   7       53.87       60.06     18.65 o 
   5   5   7       38.74       49.15      7.36 o 
   6   5   7       23.38       23.83      7.14 o 
   7   5   7       11.08        1.81     10.03 o 
  -6   6   7       18.27       19.01      7.05 o 
  -5   6   7        4.54        3.16      5.25 o 
  -4   6   7       62.07       65.54      7.89 o 
  -3   6   7        9.40        6.41      3.76 o 
  -2   6   7       85.02       74.27      7.67 o 
  -1   6   7       51.34       51.53      6.24 o 
   0   6   7      317.67      308.37     13.25 o 
   1   6   7       48.94       45.58      5.44 o 
   2   6   7       81.79       89.64      5.44 o 
   3   6   7        8.65        4.45      3.15 o 
   4   6   7       61.42       60.51     10.92 o 
   5   6   7        4.40       11.13      5.28 o 
   6   6   7       18.56       16.01     10.68 o 
  -6   7   7        1.69       -1.21      6.77 o 
  -5   7   7        6.74       16.49      6.32 o 
  -4   7   7       10.06        5.66      4.83 o 
  -3   7   7       39.37       37.41      6.22 o 
  -2   7   7        4.84        5.94      3.32 o 
  -1   7   7       27.04       25.37      3.94 o 
   0   7   7        0.08       -4.23      4.42 o 
   1   7   7       27.70       20.71      5.44 o 
   2   7   7        5.06        7.65      3.08 o 
   3   7   7       40.04       55.76      6.10 o 
   4   7   7       10.19       13.45      6.64 o 
   5   7   7        6.72        6.82      7.49 o 
   6   7   7        1.69       -8.16      8.34 o 
  -4   8   7        0.03        2.91      4.99 o 
  -3   8   7        5.39        1.85      4.26 o 
  -2   8   7        5.48        3.84      3.78 o 
  -1   8   7        3.38        2.81      3.11 o 
   0   8   7        3.99        2.33      5.14 o 
   1   8   7        3.17        4.16      6.13 o 
   2   8   7        5.60        6.59      3.32 o 
   3   8   7        5.59        4.28      4.57 o 
   4   8   7        0.04        0.99      7.61 o 
  -3   9   7        1.57        3.36      4.77 o 
  -2   9   7        7.62        4.04      4.19 o 
  -1   9   7        0.88        2.10      3.48 o 
   0   9   7        1.80       -2.63      6.25 o 
   1   9   7        0.98        8.95      7.00 o 
   2   9   7        7.79        8.95      7.56 o 
   3   9   7        1.59       -2.66      4.29 o 
   0   0   8     3080.81     3032.69     72.69 o 
   1   0   8      122.28      132.37      3.55 o 
   2   0   8      205.08      205.06      5.66 o 
   3   0   8     1747.15     1730.03     44.42 o 
   4   0   8       11.22       17.00      3.31 o 
   5   0   8      298.58      282.36     35.07 o 
   6   0   8       26.25       32.39      9.30 o 
  -5   1   8        1.38        2.55      2.63 o 
  -4   1   8       77.00       73.59      6.48 o 
  -3   1   8      400.23      404.26     12.85 o 
  -2   1   8      936.82      907.54     18.41 o 
  -1   1   8       11.71       10.21      0.95 o 
   0   1   8     4143.72     3987.26     66.72 o 
   1   1   8       12.09       13.76      0.93 o 
   2   1   8      927.81      905.06     19.78 o 
   3   1   8      394.14      407.44     10.92 o 
   4   1   8       78.13       81.08      4.98 o 
   5   1   8        1.15       -5.12      4.56 o 
   6   1   8       26.97       14.16      8.36 o 
   7   1   8       10.51       25.91     10.69 o 
  -6   2   8        1.91        2.45      4.42 o 
  -5   2   8       33.04       28.96      5.44 o 
  -4   2   8      120.11      121.09      6.11 o 
  -3   2   8       17.36       15.55      1.57 o 
  -2   2   8      858.45      817.00     18.89 o 
  -1   2   8      262.76      216.42      4.67 o 
   0   2   8      226.78      195.57      4.19 o 
   1   2   8      243.35      207.04      4.43 o 
   2   2   8      849.93      817.09     17.72 o 
   3   2   8       21.64       16.81      2.29 o 
   4   2   8      116.89      117.48      8.05 o 
   5   2   8       35.81       23.34      9.37 o 
   6   2   8        2.02        4.89      6.62 o 
   7   2   8        7.42        6.76      8.97 o 
  -6   3   8       72.66       79.46      9.66 o 
  -5   3   8        0.09        0.88      3.67 o 
  -4   3   8      108.43      118.91      6.90 o 
  -3   3   8       72.98       76.53      3.52 o 
  -2   3   8      442.06      460.46     11.62 o 
  -1   3   8      294.59      287.92      7.09 o 
   0   3   8      111.76      110.49      2.87 o 
   1   3   8      296.58      283.88      7.51 o 
   2   3   8      453.67      471.91     11.08 o 
   3   3   8       69.80       75.90      7.09 o 
   4   3   8      113.39      133.46     13.23 o 
   5   3   8        0.15       -3.10      3.62 o 
   6   3   8       74.07       70.04     12.69 o 
   7   3   8        2.95       10.05      8.55 o 
   8   3   8        1.12        4.72     11.27 o 
  -7   4   8       10.88       -0.43      5.92 o 
  -6   4   8       52.52       50.12     12.25 o 
  -5   4   8      146.42      138.79     20.19 o 
  -4   4   8       82.06       89.73      7.00 o 
  -3   4   8      223.53      242.62      9.96 o 
  -2   4   8       85.55       80.07      3.82 o 
  -1   4   8        5.59        4.28      1.38 o 
   0   4   8      521.10      548.24     14.10 o 
   1   4   8        4.75        2.54      1.03 o 
   2   4   8       87.11       92.98      3.98 o 
   3   4   8      227.03      237.56     20.27 o 
   4   4   8       80.58       86.50      9.42 o 
   5   4   8      147.58      183.20     12.96 o 
   6   4   8       51.67       63.71     12.22 o 
   7   4   8       11.08       12.97      9.32 o 
  -7   5   8        6.57        6.44      6.86 o 
  -6   5   8        3.68        7.41     10.08 o 
  -5   5   8        4.73        4.87      4.60 o 
  -4   5   8       24.40       18.65      6.71 o 
  -3   5   8       75.44       74.66      6.75 o 
  -2   5   8      419.13      430.23     17.28 o 
  -1   5   8      104.68       99.26      4.34 o 
   0   5   8     1059.98     1083.86     33.66 o 
   1   5   8      101.95      109.34      6.87 o 
   2   5   8      419.47      427.70     13.48 o 
   3   5   8       73.07       76.36      9.68 o 
   4   5   8       22.46       13.79      4.65 o 
   5   5   8        4.73        5.18      6.02 o 
   6   5   8        3.81        3.54      5.44 o 
   7   5   8        6.68       22.62     11.04 o 
  -6   6   8        8.45        9.47      6.54 o 
  -5   6   8       26.77       14.71      5.81 o 
  -4   6   8       60.09       71.56      8.19 o 
  -3   6   8      147.37      150.80     10.89 o 
  -2   6   8      154.52      153.55      9.73 o 
  -1   6   8       53.43       62.40      4.76 o 
   0   6   8       53.74       37.54     11.89 o 
   1   6   8       53.56       59.39      7.55 o 
   2   6   8      156.26      147.08      8.10 o 
   3   6   8      148.39      161.19     10.37 o 
   4   6   8       60.99       46.28      6.68 o 
   5   6   8       27.00       29.44      6.98 o 
   6   6   8        8.66        8.88      6.92 o 
  -5   7   8       12.99       16.22      6.29 o 
  -4   7   8        0.35       -4.42      4.16 o 
  -3   7   8       38.14       42.26      6.34 o 
  -2   7   8       10.88       16.00      4.11 o 
  -1   7   8       74.95       74.79      6.32 o 
   0   7   8       51.55       49.15      9.19 o 
   1   7   8       74.57       67.97     10.81 o 
   2   7   8       11.08       15.23      3.36 o 
   3   7   8       38.55       39.46      5.70 o 
   4   7   8        0.41       -1.42      4.19 o 
   5   7   8       13.12        8.42      7.34 o 
  -4   8   8        3.09        1.03      5.15 o 
  -3   8   8        0.92        0.72      4.13 o 
  -2   8   8       23.29       18.44      4.56 o 
  -1   8   8       14.83       13.91      3.68 o 
   0   8   8        0.58        8.13      6.44 o 
   1   8   8       14.69        8.17      6.88 o 
   2   8   8       23.61       36.13      8.97 o 
   3   8   8        0.82       -1.64      3.85 o 
   4   8   8        3.07       -3.54      5.00 o 
  -2   9   8        2.04       -0.17      3.81 o 
  -1   9   8        7.16        6.35      3.60 o 
   0   9   8        3.99        2.63      6.79 o 
   1   9   8        7.15        8.10      7.23 o 
   2   9   8        1.98        3.95      7.28 o 
   1   0   9      179.33      175.18      4.41 o 
   2   0   9      103.82      106.44      3.25 o 
   3   0   9     1402.84     1491.12     35.07 o 
   4   0   9      160.49      147.47      6.86 o 
   5   0   9       22.66       15.35     11.29 o 
   6   0   9      139.94      149.88     18.03 o 
  -5   1   9      125.69      126.04      7.71 o 
  -4   1   9      233.74      219.14     10.64 o 
  -3   1   9      232.73      234.36      6.71 o 
  -2   1   9     1099.96     1140.22     25.66 o 
  -1   1   9      605.87      579.84     11.27 o 
   0   1   9     7645.30     7410.01    122.88 o 
   1   1   9      603.29      575.31     11.17 o 
   2   1   9     1121.50     1089.28     25.85 o 
   3   1   9      230.86      215.58      6.64 o 
   4   1   9      240.22      241.91      9.03 o 
   5   1   9      124.36      144.75     15.44 o 
   6   1   9       74.88       87.80     14.19 o 
   7   1   9       20.47       27.48     10.69 o 
  -6   2   9       29.93       23.16      8.88 o 
  -5   2   9       79.89       93.77      7.68 o 
  -4   2   9       66.19       72.98      5.30 o 
  -3   2   9      614.56      596.97     17.93 o 
  -2   2   9       48.46       48.20      2.22 o 
  -1   2   9      145.45      141.15      3.61 o 
   0   2   9        8.82        6.33      0.73 o 
   1   2   9      148.56      142.84      3.26 o 
   2   2   9       49.85       45.43      2.46 o 
   3   2   9      613.38      622.68     16.04 o 
   4   2   9       68.17       61.57      7.82 o 
   5   2   9       81.58       74.67     11.87 o 
   6   2   9       30.47       42.73     10.15 o 
   7   2   9        5.34        0.35      8.22 o 
  -7   3   9       18.77       12.50      9.47 o 
  -6   3   9       62.07       65.86      9.10 o 
  -5   3   9       41.41       36.64     13.74 o 
  -4   3   9      256.32      273.08     16.40 o 
  -3   3   9       34.53       33.10      2.51 o 
  -2   3   9      214.99      215.07      6.05 o 
  -1   3   9      253.39      266.42      6.72 o 
   0   3   9      806.11      866.90     16.59 o 
   1   3   9      255.91      261.12      6.27 o 
   2   3   9      208.27      207.50      6.72 o 
   3   3   9       35.95       35.91      3.51 o 
   4   3   9      257.73      266.12     24.62 o 
   5   3   9       41.07       38.95      7.87 o 
   6   3   9       63.38       76.71     13.37 o 
   7   3   9       18.47        8.67      9.07 o 
   8   3   9       11.76       43.15     14.63 o 
  -7   4   9        6.12        2.99      6.31 o 
  -6   4   9       17.94       10.39      5.64 o 
  -5   4   9       14.11       25.80      5.99 o 
  -4   4   9        0.97       -1.21      2.77 o 
  -3   4   9      482.95      492.41     17.55 o 
  -2   4   9      135.81      152.37      5.93 o 
  -1   4   9      738.18      724.71     16.22 o 
   0   4   9        2.41        3.93      0.87 o 
   1   4   9      740.67      713.38     18.16 o 
   2   4   9      134.79      136.96      6.96 o 
   3   4   9      494.98      482.15     20.61 o 
   4   4   9        1.07        4.16      3.58 o 
   5   4   9       15.22       23.88      6.04 o 
   6   4   9       17.70       24.36      8.83 o 
   7   4   9        6.32        4.23      8.69 o 
  -7   5   9        5.41        8.38      6.89 o 
  -6   5   9       15.73       11.29      5.89 o 
  -5   5   9       15.82       18.34      5.88 o 
  -4   5   9       84.62       71.18      6.76 o 
  -3   5   9       63.00       58.70      6.82 o 
  -2   5   9       44.92       46.34      4.56 o 
  -1   5   9       64.70       68.67      3.72 o 
   0   5   9       25.60       41.39      5.65 o 
   1   5   9       64.64       70.91      7.22 o 
   2   5   9       45.14       53.75      5.90 o 
   3   5   9       63.85       70.89      6.65 o 
   4   5   9       84.69       84.01      8.28 o 
   5   5   9       16.12        9.11      5.32 o 
   6   5   9       15.75       10.77      8.87 o 
   7   5   9        5.49        0.40      9.58 o 
  -6   6   9        4.34        5.32      6.21 o 
  -5   6   9        3.57        8.04      6.51 o 
  -4   6   9       12.59       17.41      5.14 o 
  -3   6   9       11.47       11.06      4.14 o 
  -2   6   9       89.48       89.14      6.39 o 
  -1   6   9       44.16       38.76      3.92 o 
   0   6   9        0.39       -0.09      3.00 o 
   1   6   9       46.17       41.72      9.83 o 
   2   6   9       90.15       91.50      6.68 o 
   3   6   9       10.26       11.75      5.98 o 
   4   6   9       12.76        8.62      6.21 o 
   5   6   9        3.61       -1.16      8.74 o 
   6   6   9        4.33        3.10      6.34 o 
  -5   7   9        5.26        7.35      6.03 o 
  -4   7   9        6.33        2.75      4.65 o 
  -3   7   9       22.09       26.86      6.05 o 
  -2   7   9       57.46       64.62      9.15 o 
  -1   7   9       18.57       17.35      3.67 o 
   0   7   9      282.64      265.25     21.40 o 
   1   7   9       18.80       16.39      6.84 o 
   2   7   9       57.31       58.04      5.43 o 
   3   7   9       22.22       27.32      5.07 o 
   4   7   9        6.31        7.42      4.55 o 
   5   7   9        5.16       -0.57      6.80 o 
  -4   8   9        0.46        2.31      5.07 o 
  -3   8   9        6.37        6.78      5.41 o 
  -2   8   9        6.84        3.62      3.86 o 
  -1   8   9       73.28       90.05     13.19 o 
   0   8   9       11.56       10.83      6.86 o 
   1   8   9       73.59       82.39     12.97 o 
   2   8   9        6.89        9.77      7.87 o 
   3   8   9        6.53        2.98      7.15 o 
   4   8   9        0.44        0.48      4.95 o 
  -2   9   9        0.55       -0.84      3.81 o 
  -1   9   9        3.71        3.35      3.52 o 
   0   9   9       15.51        9.68      7.70 o 
   1   9   9        3.74        0.35      7.05 o 
   2   9   9        0.52        2.33      7.28 o 
   0   0  10       68.66       69.67      3.53 o 
   1   0  10      463.95      482.07      9.71 o 
   2   0  10       82.72       83.47      5.02 o 
   3   0  10      838.54      924.88     23.20 o 
   4   0  10       57.06       49.64      3.84 o 
   5   0  10      409.58      432.57     22.68 o 
   6   0  10       21.85        9.84      7.09 o 
  -5   1  10       50.66       46.40      5.94 o 
  -4   1  10       47.75       44.07      3.77 o 
  -3   1  10      134.89      126.96      4.44 o 
  -2   1  10      666.77      687.18     14.88 o 
  -1   1  10      444.12      475.09      9.36 o 
   0   1  10      299.98      285.21      5.72 o 
   1   1  10      446.71      445.94      8.94 o 
   2   1  10      671.77      707.70     16.90 o 
   3   1  10      137.51      138.87      4.79 o 
   4   1  10       45.94       47.01      4.78 o 
   5   1  10       50.23       56.45      9.84 o 
   6   1  10        8.25        2.51      6.69 o 
   7   1  10       59.94       35.83     11.51 o 
  -6   2  10       29.89       25.46      8.83 o 
  -5   2  10       51.49       48.41      5.92 o 
  -4   2  10       11.55       10.24      2.44 o 
  -3   2  10      100.54      106.29      4.19 o 
  -2   2  10      455.39      487.73     11.02 o 
  -1   2  10      114.52      125.57      4.58 o 
   0   2  10        1.18        0.77      0.57 o 
   1   2  10      126.33      141.33      3.49 o 
   2   2  10      467.81      495.21     11.46 o 
   3   2  10      101.61       99.91      4.29 o 
   4   2  10       13.07       11.81      3.46 o 
   5   2  10       49.17       49.99      9.77 o 
   6   2  10       28.88       29.90      9.63 o 
   7   2  10        4.68        4.65      8.22 o 
  -7   3  10       15.61        9.21      9.58 o 
  -6   3  10        4.71        7.97      5.86 o 
  -5   3  10       42.14       47.46      7.65 o 
  -4   3  10      179.55      239.25     11.78 o 
  -3   3  10      113.65      109.87      6.56 o 
  -2   3  10      143.30      171.54      4.73 o 
  -1   3  10      280.92      285.03      9.02 o 
   0   3  10      287.46      257.78      6.22 o 
   1   3  10      280.41      265.80      6.36 o 
   2   3  10      153.97      179.25      6.93 o 
   3   3  10      111.41      108.26      8.53 o 
   4   3  10      185.02      218.40     12.12 o 
   5   3  10       41.91       56.08     10.20 o 
   6   3  10        5.02        4.93      7.26 o 
   7   3  10       15.43       19.17     10.12 o 
   8   3  10        1.27       27.90     12.75 o 
  -7   4  10        0.20       -1.69      9.25 o 
  -6   4  10       15.98       20.04      6.49 o 
  -5   4  10       37.80       27.93      7.62 o 
  -4   4  10       29.21       30.14      4.59 o 
  -3   4  10       42.31       31.79      3.75 o 
  -2   4  10      167.44      165.53      6.88 o 
  -1   4  10       39.67       42.78      3.68 o 
   0   4  10        6.28        7.93      1.06 o 
   1   4  10       41.39       42.73      2.31 o 
   2   4  10      163.72      159.98      6.74 o 
   3   4  10       43.77       45.52      4.85 o 
   4   4  10       28.71       28.30      5.45 o 
   5   4  10       37.67       52.62      7.48 o 
   6   4  10       15.53       16.35      8.48 o 
   7   4  10        0.23        0.21      8.29 o 
  -7   5  10        7.76        9.61      7.16 o 
  -6   5  10       22.30       19.97      8.01 o 
  -5   5  10       45.00       44.27      7.65 o 
  -4   5  10      100.80      100.90     10.93 o 
  -3   5  10      223.22      255.38     14.85 o 
  -2   5  10      224.15      243.35     15.67 o 
  -1   5  10      354.36      378.52     12.84 o 
   0   5  10      537.85      504.78     15.10 o 
   1   5  10      359.31      376.23     11.78 o 
   2   5  10      224.87      238.55      9.25 o 
   3   5  10      226.77      236.18     13.56 o 
   4   5  10      104.20      105.02      9.39 o 
   5   5  10       45.20       40.14      7.17 o 
   6   5  10       22.83       13.27      9.04 o 
   7   5  10        7.58        7.14     10.59 o 
  -6   6  10        5.20        2.63      6.06 o 
  -5   6  10       25.57       42.06      7.80 o 
  -4   6  10       27.90       21.40      5.62 o 
  -3   6  10      181.24      180.41     12.73 o 
  -2   6  10      135.70      136.12     13.38 o 
  -1   6  10      418.68      421.05     17.03 o 
   0   6  10       36.80       49.18      8.09 o 
   1   6  10      419.12      416.60     22.84 o 
   2   6  10      136.14      111.01      7.88 o 
   3   6  10      180.22      194.86     11.89 o 
   4   6  10       28.20       19.90      7.15 o 
   5   6  10       25.41       16.61      6.13 o 
   6   6  10        5.30       -4.31      5.98 o 
  -5   7  10        5.48        1.25      5.96 o 
  -4   7  10        4.29        3.88      4.67 o 
  -3   7  10        6.10        6.28      7.21 o 
  -2   7  10       22.92       27.70      7.06 o 
  -1   7  10       20.91       21.59      3.89 o 
   0   7  10        0.31        0.59      4.91 o 
   1   7  10       20.13       15.93      7.19 o 
   2   7  10       23.82       25.09      3.84 o 
   3   7  10        5.82        8.92      4.09 o 
   4   7  10        4.56        4.52      4.86 o 
   5   7  10        5.34        1.21      5.81 o 
  -4   8  10        1.43       -5.77      4.87 o 
  -3   8  10        7.30        9.31      4.68 o 
  -2   8  10        3.63        5.38      3.89 o 
  -1   8  10       18.73       16.81      3.92 o 
   0   8  10        2.92        3.19      6.13 o 
   1   8  10       18.67       30.06      9.04 o 
   2   8  10        3.62        8.24      7.63 o 
   3   8  10        7.12        1.72      4.02 o 
   4   8  10        1.38        4.19      5.28 o 
  -2   9  10        5.41        3.34      4.27 o 
  -1   9  10        0.81       -0.64      3.29 o 
   0   9  10        0.80        0.12      7.33 o 
   1   9  10        0.85       -6.04      6.65 o 
   2   9  10        5.46        7.94      8.57 o 
   1   0  11       76.19       73.40      2.70 o 
   2   0  11        2.62        2.67      0.84 o 
   3   0  11      748.46      711.32     19.77 o 
   4   0  11        0.61        1.38      2.17 o 
   5   0  11      150.18      178.37     11.29 o 
   6   0  11       38.15       58.45     12.87 o 
  -5   1  11       48.32       54.58      8.96 o 
  -4   1  11       18.80       16.63      2.71 o 
  -3   1  11      317.86      293.73      7.66 o 
  -2   1  11      100.09       99.07      4.49 o 
  -1   1  11     1005.99      943.77     17.68 o 
   0   1  11       69.21       67.97      3.08 o 
   1   1  11      982.85      902.81     17.45 o 
   2   1  11      104.42      105.60      3.49 o 
   3   1  11      315.70      281.27      8.92 o 
   4   1  11       20.09       15.25      3.02 o 
   5   1  11       48.87       68.68      8.76 o 
   6   1  11       20.73       10.22      7.77 o 
   7   1  11       14.84        2.33      8.20 o 
  -6   2  11       22.42       18.81      8.69 o 
  -5   2  11       51.05       47.58     10.63 o 
  -4   2  11      265.25      274.22     11.18 o 
  -3   2  11      470.09      487.54     13.93 o 
  -2   2  11      420.99      424.15      9.76 o 
  -1   2  11     1429.88     1487.64     29.71 o 
   0   2  11     1624.55     1606.65     28.34 o 
   1   2  11     1421.22     1499.49     28.47 o 
   2   2  11      426.49      420.42      9.62 o 
   3   2  11      470.91      490.53     12.73 o 
   4   2  11      267.34      267.27     11.37 o 
   5   2  11       50.56       49.95      9.73 o 
   6   2  11       22.59       21.49      8.76 o 
   7   2  11        0.11       10.12      9.61 o 
  -7   3  11       16.94        9.32      9.75 o 
  -6   3  11       11.11        8.93      5.26 o 
  -5   3  11        1.10        4.06      4.51 o 
  -4   3  11        0.85        1.49      2.68 o 
  -3   3  11       25.92       27.21      3.37 o 
  -2   3  11      261.73      255.85      7.64 o 
  -1   3  11       99.31       88.29      3.60 o 
   0   3  11     1679.28     1786.76     32.83 o 
   1   3  11      104.55      101.36      3.42 o 
   2   3  11      257.01      253.25      6.93 o 
   3   3  11       24.11       25.64      3.09 o 
   4   3  11        0.90        3.71      3.07 o 
   5   3  11        0.90       -3.34      5.14 o 
   6   3  11       11.10       26.05      8.88 o 
   7   3  11       16.57       34.06     11.02 o 
   8   3  11        1.62       -5.52     10.66 o 
  -7   4  11        7.68       22.38     11.46 o 
  -6   4  11       11.92        8.86      5.77 o 
  -5   4  11       83.68       87.95     13.04 o 
  -4   4  11      148.38      132.65      8.93 o 
  -3   4  11      113.58      124.55      7.00 o 
  -2   4  11      265.33      270.39     10.79 o 
  -1   4  11      359.62      369.43     10.21 o 
   0   4  11      377.33      350.33      9.61 o 
   1   4  11      365.58      360.66     10.06 o 
   2   4  11      259.25      278.29      8.85 o 
   3   4  11      117.19      127.24      8.20 o 
   4   4  11      145.24      142.70     10.80 o 
   5   4  11       84.68      103.63     11.22 o 
   6   4  11       11.40       13.27      8.85 o 
   7   4  11        7.77        9.04      9.89 o 
  -7   5  11        5.53        0.22      7.04 o 
  -6   5  11        0.99       -1.34      5.46 o 
  -5   5  11       53.91       49.47      8.00 o 
  -4   5  11       44.93       51.69      5.92 o 
  -3   5  11       24.23       19.89      3.89 o 
  -2   5  11      152.64      139.78      9.72 o 
  -1   5  11       57.40       58.99      4.79 o 
   0   5  11      100.60      116.98      7.75 o 
   1   5  11       58.09       58.96      3.44 o 
   2   5  11      151.56      148.36      8.21 o 
   3   5  11       24.68       16.41      4.40 o 
   4   5  11       44.07       40.88      8.34 o 
   5   5  11       54.22       66.79      9.15 o 
   6   5  11        0.98        8.31      8.24 o 
   7   5  11        5.60       11.86     10.92 o 
  -6   6  11       13.57       12.74      7.27 o 
  -5   6  11        1.20        2.86      5.18 o 
  -4   6  11       23.56       20.49      5.75 o 
  -3   6  11       38.65       46.80      6.47 o 
  -2   6  11       38.13       34.30      4.55 o 
  -1   6  11       26.92       22.99      3.52 o 
   0   6  11      145.01      155.58     12.08 o 
   1   6  11       28.08       22.16      5.58 o 
   2   6  11       39.27       29.76      6.78 o 
   3   6  11       39.52       44.24     13.32 o 
   4   6  11       23.12       29.16      5.80 o 
   5   6  11        1.27        6.32      5.21 o 
   6   6  11       13.12        7.56      8.93 o 
  -5   7  11        0.57        3.21      5.69 o 
  -4   7  11        1.61        3.82      4.92 o 
  -3   7  11        0.05        0.48      3.97 o 
  -2   7  11       37.68       24.26      4.98 o 
  -1   7  11       21.02       20.11      3.79 o 
   0   7  11        1.05        2.65      5.85 o 
   1   7  11       20.21       19.64      7.85 o 
   2   7  11       37.25       30.28      6.01 o 
   3   7  11        0.05       -5.21      3.47 o 
   4   7  11        1.54        3.88      4.85 o 
   5   7  11        0.54        8.52      5.86 o 
  -4   8  11        4.59        0.62      7.53 o 
  -3   8  11       12.84       16.05      5.86 o 
  -2   8  11        1.99        3.93      3.98 o 
  -1   8  11       13.50       14.68      3.86 o 
   0   8  11        1.45       -1.90      6.44 o 
   1   8  11       13.66       16.35      7.63 o 
   2   8  11        1.81        3.97      7.21 o 
   3   8  11       12.97       15.24      6.64 o 
   4   8  11        4.68        4.97      5.59 o 
  -2   9  11       16.38       17.63      4.98 o 
  -1   9  11        1.21        4.30      7.63 o 
   0   9  11       14.86       12.05      8.76 o 
   1   9  11        1.26       -6.34      7.00 o 
   2   9  11       16.29        6.34      8.88 o 
   0   0  12       42.89       42.49      2.55 o 
   1   0  12      155.25      150.01      3.77 o 
   2   0  12      536.32      487.29     10.00 o 
   3   0  12      232.31      227.68      6.84 o 
   4   0  12      674.25      721.63     22.88 o 
   5   0  12       14.96       10.95      4.06 o 
   6   0  12       27.98       33.03     10.19 o 
  -5   1  12       50.16       62.90      6.32 o 
  -4   1  12      417.86      450.71     13.41 o 
  -3   1  12      177.09      173.77      6.47 o 
  -2   1  12      370.80      396.57      9.59 o 
  -1   1  12     2770.05     2746.72     52.73 o 
   0   1  12        5.04        2.86      0.77 o 
   1   1  12     2770.61     2806.89     47.29 o 
   2   1  12      369.43      377.33      8.19 o 
   3   1  12      172.23      176.36      7.91 o 
   4   1  12      413.26      433.46     16.87 o 
   5   1  12       49.04       49.91     10.72 o 
   6   1  12        4.17        7.09      7.66 o 
   7   1  12        7.58       10.76      9.84 o 
  -6   2  12       25.07       25.98      9.21 o 
  -5   2  12        5.23       17.88      5.03 o 
  -4   2  12       27.91       24.47      3.14 o 
  -3   2  12      234.21      240.32      7.94 o 
  -2   2  12      896.85      884.31     19.99 o 
  -1   2  12      551.98      674.52     14.16 o 
   0   2  12     3168.67     3202.68     53.73 o 
   1   2  12      550.37      656.81     12.54 o 
   2   2  12      905.87      906.30     17.18 o 
   3   2  12      231.08      233.25      9.03 o 
   4   2  12       25.02       24.66      4.06 o 
   5   2  12        5.11        7.05      6.18 o 
   6   2  12       23.97       25.88      9.61 o 
   7   2  12        5.58        7.56      9.39 o 
  -6   3  12       56.75       63.55     12.90 o 
  -5   3  12      137.36      136.38     12.84 o 
  -4   3  12       84.53       87.34      7.40 o 
  -3   3  12      153.44      141.32     14.48 o 
  -2   3  12       62.63       52.80      2.93 o 
  -1   3  12       41.78       41.63      2.30 o 
   0   3  12      299.31      332.98      7.22 o 
   1   3  12       41.55       38.26      1.73 o 
   2   3  12       62.31       54.69      3.15 o 
   3   3  12      150.40      138.74      7.44 o 
   4   3  12       84.17       86.36      8.50 o 
   5   3  12      138.25      144.66     16.05 o 
   6   3  12       57.21       83.42     14.42 o 
   7   3  12       13.04       20.72     10.15 o 
  -7   4  12        3.24        6.27      9.75 o 
  -6   4  12        9.31       13.90      6.25 o 
  -5   4  12        4.26        5.18      4.64 o 
  -4   4  12        4.70        5.02      3.37 o 
  -3   4  12       22.40       18.01      3.66 o 
  -2   4  12       82.13       82.22      8.29 o 
  -1   4  12       13.00       17.25      2.33 o 
   0   4  12       20.75       17.44      2.22 o 
   1   4  12       12.84       13.53      1.74 o 
   2   4  12       82.07       90.52      5.67 o 
   3   4  12       23.26       24.86      3.57 o 
   4   4  12        4.62        5.31      4.05 o 
   5   4  12        3.95        5.71      4.86 o 
   6   4  12        9.50       12.10      8.74 o 
   7   4  12        3.16        0.07      8.36 o 
  -7   5  12       14.64       15.91      7.86 o 
  -6   5  12       12.29       15.30      8.76 o 
  -5   5  12       25.33       25.74      6.54 o 
  -4   5  12       73.59       67.12     24.48 o 
  -3   5  12      179.44      170.64     10.12 o 
  -2   5  12      160.64      153.66      8.61 o 
  -1   5  12      345.70      347.87     14.73 o 
   0   5  12      182.03      195.16      8.91 o 
   1   5  12      341.12      351.02     12.17 o 
   2   5  12      159.65      143.67     13.65 o 
   3   5  12      176.64      207.31     26.55 o 
   4   5  12       73.00       68.67      8.25 o 
   5   5  12       24.06       20.90      6.44 o 
   6   5  12       12.20       15.83      8.67 o 
   7   5  12       14.28       21.02     11.04 o 
  -6   6  12        5.02       -3.08      6.07 o 
  -5   6  12       11.56        8.12      5.72 o 
  -4   6  12       19.03       15.94      5.26 o 
  -3   6  12       77.23       84.28      8.25 o 
  -2   6  12        5.08       11.60      3.29 o 
  -1   6  12      279.00      284.00     16.26 o 
   0   6  12       12.75       10.03      1.99 o 
   1   6  12      277.96      283.46     11.00 o 
   2   6  12        5.35        6.46      6.66 o 
   3   6  12       76.37       64.99      7.04 o 
   4   6  12       19.10       29.91      5.86 o 
   5   6  12       11.27       12.79      6.04 o 
   6   6  12        5.00        8.48      8.71 o 
  -5   7  12        7.17       21.80      7.34 o 
  -4   7  12       27.80       19.14      6.34 o 
  -3   7  12        7.60       10.00      4.44 o 
  -2   7  12       51.42       61.30      6.68 o 
  -1   7  12        3.88        3.01      5.20 o 
   0   7  12       25.28       29.43      8.46 o 
   1   7  12        3.29        5.35      6.62 o 
   2   7  12       51.20       53.90      8.90 o 
   3   7  12        7.08        3.38      4.00 o 
   4   7  12       27.61       18.67      5.86 o 
   5   7  12        6.89        5.87      6.05 o 
  -4   8  12        7.31        9.50      5.85 o 
  -3   8  12        1.63       12.86      5.15 o 
  -2   8  12        1.85       -3.82      4.69 o 
  -1   8  12        4.49        2.25      3.29 o 
   0   8  12        4.01       11.74      7.80 o 
   1   8  12        4.50        9.18      7.70 o 
   2   8  12        1.66       10.48      7.42 o 
   3   8  12        1.64        3.78      4.52 o 
   4   8  12        7.14        8.00      5.68 o 
  -1   9  12        3.42        3.69      7.80 o 
   0   9  12        0.00       -5.75      7.66 o 
   1   9  12        3.35        1.90      7.66 o 
   1   0  13     1973.66     2112.89     34.70 o 
   2   0  13       28.57       26.74      2.06 o 
   3   0  13      891.89      896.78     20.02 o 
   4   0  13       37.17       41.24      4.58 o 
   5   0  13       13.07       14.75      5.09 o 
   6   0  13        3.90        7.54      8.03 o 
  -5   1  13        3.86        3.00      4.08 o 
  -4   1  13      131.29      127.59      8.45 o 
  -3   1  13      167.69      160.95      6.07 o 
  -2   1  13      879.88      901.55     19.42 o 
  -1   1  13      801.21      811.41     17.03 o 
   0   1  13     1740.69     1823.13     32.48 o 
   1   1  13      823.48      847.04     15.73 o 
   2   1  13      855.37      912.74     19.34 o 
   3   1  13      160.37      168.83      5.95 o 
   4   1  13      127.91      133.99      9.08 o 
   5   1  13        3.44        3.58      4.94 o 
   6   1  13       12.37       14.91      8.76 o 
   7   1  13        4.55       -0.21      9.68 o 
  -6   2  13       56.44       44.87     11.25 o 
  -5   2  13       22.48       18.42      7.63 o 
  -4   2  13       19.26       20.30      3.94 o 
  -3   2  13       17.54       14.68      2.05 o 
  -2   2  13      449.60      460.23     11.16 o 
  -1   2  13      411.15      467.32     10.79 o 
   0   2  13      282.26      248.33      5.68 o 
   1   2  13      404.04      477.14      9.15 o 
   2   2  13      440.92      450.15      9.58 o 
   3   2  13       18.17       15.65      2.36 o 
   4   2  13       18.69       25.87      5.57 o 
   5   2  13       21.37       14.66      7.35 o 
   6   2  13       56.37       31.36     10.36 o 
   7   2  13        6.90       10.22      9.37 o 
  -6   3  13        7.79       17.36      9.16 o 
  -5   3  13        5.07        7.58      4.72 o 
  -4   3  13      170.79      154.70      9.90 o 
  -3   3  13       71.05       69.45      7.34 o 
  -2   3  13      421.43      422.27     15.73 o 
  -1   3  13      207.28      226.77      6.80 o 
   0   3  13      742.55      740.65     15.30 o 
   1   3  13      202.46      225.54      5.70 o 
   2   3  13      420.10      424.18     13.60 o 
   3   3  13       67.40       67.74      5.39 o 
   4   3  13      172.88      180.37     12.19 o 
   5   3  13        4.68        6.91      5.85 o 
   6   3  13        7.68       25.39      9.42 o 
   7   3  13        0.29        0.92      8.69 o 
  -7   4  13        0.93        2.09      9.91 o 
  -6   4  13       66.61       78.22     10.31 o 
  -5   4  13       86.79       87.23      9.93 o 
  -4   4  13      173.31      170.40     11.67 o 
  -3   4  13      267.99      267.97     11.36 o 
  -2   4  13      519.20      528.34     31.47 o 
  -1   4  13       95.86       79.92      5.88 o 
   0   4  13      235.79      250.84      9.43 o 
   1   4  13       92.05       95.34      4.90 o 
   2   4  13      514.38      546.08     19.02 o 
   3   4  13      262.92      270.73     15.45 o 
   4   4  13      169.01      158.40     11.84 o 
   5   4  13       84.99       93.39     13.32 o 
   6   4  13       65.34       64.98     13.34 o 
   7   4  13        0.88       -0.38      8.38 o 
  -6   5  13        2.41       -5.35      5.71 o 
  -5   5  13       39.94       43.02     13.84 o 
  -4   5  13       40.71       46.97      6.96 o 
  -3   5  13       29.98       27.74      4.45 o 
  -2   5  13      206.22      213.81     10.80 o 
  -1   5  13       40.67       39.49      8.57 o 
   0   5  13       51.84       60.81      6.77 o 
   1   5  13       40.85       42.77      3.31 o 
   2   5  13      204.34      209.29     17.83 o 
   3   5  13       29.61       21.29      4.79 o 
   4   5  13       40.06       33.16      6.17 o 
   5   5  13       39.56       37.87      7.37 o 
   6   5  13        2.29       -0.63      7.45 o 
  -6   6  13       18.39       17.54      7.65 o 
  -5   6  13       10.86        3.48      5.29 o 
  -4   6  13       34.26       22.28      5.88 o 
  -3   6  13       34.96       27.93      8.79 o 
  -2   6  13       35.27       23.93      6.32 o 
  -1   6  13       70.69       76.80      5.99 o 
   0   6  13       45.59       39.95      9.68 o 
   1   6  13       71.52       83.87      6.58 o 
   2   6  13       33.93       25.37     11.91 o 
   3   6  13       33.74       25.60      5.26 o 
   4   6  13       33.12       30.50      6.12 o 
   5   6  13       10.61        4.32      5.56 o 
   6   6  13       18.05       21.68      9.70 o 
  -5   7  13        3.47       14.25      6.67 o 
  -4   7  13        2.94        2.97      4.83 o 
  -3   7  13        1.08        1.28      4.03 o 
  -2   7  13       14.20       12.49      4.33 o 
  -1   7  13       66.21       72.74      6.58 o 
   0   7  13        7.72       13.22      7.09 o 
   1   7  13       66.45       70.17     12.73 o 
   2   7  13       14.43       11.91      5.04 o 
   3   7  13        1.03       -2.87      3.84 o 
   4   7  13        3.04        3.99      7.30 o 
   5   7  13        3.48       -1.71      5.74 o 
  -3   8  13       12.03        7.74      4.94 o 
  -2   8  13        4.53        4.96      6.18 o 
  -1   8  13        2.72        1.62      3.50 o 
   0   8  13        8.68        2.21      7.00 o 
   1   8  13        2.85        2.42      6.67 o 
   2   8  13        4.35       13.76      8.81 o 
   3   8  13       11.76        9.27      4.74 o 
   0   9  13        1.85        4.49      8.24 o 
   0   0  14      962.30     1028.08     25.73 o 
   1   0  14     3875.52     3963.97     68.46 o 
   2   0  14      152.03      153.99      4.58 o 
   3   0  14      386.98      372.46     11.57 o 
   4   0  14      125.87      133.23      7.02 o 
   5   0  14       76.58       60.86      8.56 o 
   6   0  14       21.14       26.00     10.43 o 
  -5   1  14       10.98       14.03      5.45 o 
  -4   1  14      161.11      156.61      7.45 o 
  -3   1  14       78.78       72.84      3.99 o 
  -2   1  14      175.37      181.46      7.47 o 
  -1   1  14      288.49      314.75      7.56 o 
   0   1  14      880.26     1035.35     20.00 o 
   1   1  14      284.66      335.95      7.14 o 
   2   1  14      169.52      183.35      5.35 o 
   3   1  14       76.36       72.00      6.59 o 
   4   1  14      157.57      150.54      9.87 o 
   5   1  14       11.58       14.13      5.56 o 
   6   1  14       24.41       27.95     10.31 o 
   7   1  14       22.28       20.20     11.27 o 
  -6   2  14       50.33       67.80     13.74 o 
  -5   2  14      136.51      120.75     15.86 o 
  -4   2  14       17.60       18.33      5.89 o 
  -3   2  14      520.59      521.27     15.17 o 
  -2   2  14        2.67        2.78      1.38 o 
  -1   2  14      953.70      971.35     22.54 o 
   0   2  14     1243.36     1401.89     24.47 o 
   1   2  14      943.63     1032.33     18.05 o 
   2   2  14        3.25        4.12      1.26 o 
   3   2  14      521.16      529.97     17.65 o 
   4   2  14       16.67       16.90      6.18 o 
   5   2  14      134.34      118.45     15.51 o 
   6   2  14       49.66       56.31     12.80 o 
   7   2  14       18.17       29.67     11.77 o 
  -6   3  14       12.26        8.97      8.69 o 
  -5   3  14       18.70       10.33      5.22 o 
  -4   3  14      170.46      158.57     10.35 o 
  -3   3  14      127.05      117.55     11.26 o 
  -2   3  14      252.83      227.74     10.85 o 
  -1   3  14       32.78       40.39      2.83 o 
   0   3  14      359.55      382.27      9.45 o 
   1   3  14       30.34       29.32      2.51 o 
   2   3  14      248.44      221.68     11.37 o 
   3   3  14      126.08      118.06      7.09 o 
   4   3  14      166.00      203.56     13.11 o 
   5   3  14       17.96       15.90      7.35 o 
   6   3  14       11.56       -3.71      7.00 o 
   7   3  14       16.89       21.70     10.76 o 
  -7   4  14        2.00       -1.67     10.05 o 
  -6   4  14       12.66        4.74      7.99 o 
  -5   4  14       52.69       73.65     21.25 o 
  -4   4  14       40.67       45.52      6.91 o 
  -3   4  14       75.53       82.53      9.10 o 
  -2   4  14        4.89        1.45      2.50 o 
  -1   4  14       15.93       14.87      3.18 o 
   0   4  14       92.68       99.33      6.44 o 
   1   4  14       14.59       13.91      3.62 o 
   2   4  14        5.15        4.21      2.01 o 
   3   4  14       73.36       69.27     12.88 o 
   4   4  14       39.65       47.68      8.12 o 
   5   4  14       51.59       47.43     10.38 o 
   6   4  14       12.33       12.92      8.43 o 
   7   4  14        1.95        9.28      9.70 o 
  -6   5  14        1.52        7.47      6.56 o 
  -5   5  14       42.60       52.73      8.67 o 
  -4   5  14        3.45        1.20      4.25 o 
  -3   5  14       78.80       78.42      8.22 o 
  -2   5  14        5.78        4.53      2.83 o 
  -1   5  14       43.65       48.30      4.86 o 
   0   5  14        0.58       -0.55      2.46 o 
   1   5  14       42.03       62.21     12.10 o 
   2   5  14        6.07        3.59      2.28 o 
   3   5  14       76.92       82.24      7.92 o 
   4   5  14        3.53       -0.43      3.98 o 
   5   5  14       41.90       49.71     10.48 o 
   6   5  14        1.57        2.23      8.01 o 
  -6   6  14        2.33        9.30      7.34 o 
  -5   6  14        3.88        1.29      5.61 o 
  -4   6  14        1.41        3.50      4.46 o 
  -3   6  14       48.10       39.27      6.34 o 
  -2   6  14       24.37       24.09      4.79 o 
  -1   6  14       41.12       35.17      5.60 o 
   0   6  14       86.76       75.21      6.20 o 
   1   6  14       40.66       31.26      4.14 o 
   2   6  14       24.38       22.70      4.19 o 
   3   6  14       47.51       48.71      9.85 o 
   4   6  14        1.45        0.84      4.52 o 
   5   6  14        3.81       -3.36      5.30 o 
   6   6  14        2.25        1.95      8.53 o 
  -5   7  14       17.21       20.11      7.10 o 
  -4   7  14       44.51       34.79      7.49 o 
  -3   7  14       58.43       65.34      8.13 o 
  -2   7  14       79.62       79.08      8.00 o 
  -1   7  14       10.23       10.97      4.93 o 
   0   7  14      132.47      137.30      8.66 o 
   1   7  14       10.06       -0.85      6.65 o 
   2   7  14       77.83       88.56     13.85 o 
   3   7  14       57.98       63.54     13.93 o 
   4   7  14       43.98       58.07      8.02 o 
   5   7  14       17.14       12.59      6.85 o 
  -3   8  14       26.12       27.94      6.39 o 
  -2   8  14        2.34        6.26      4.22 o 
  -1   8  14       16.92       15.39      4.05 o 
   0   8  14        2.71       -0.99      7.47 o 
   1   8  14       17.38       14.61      8.69 o 
   2   8  14        2.31       -0.33      7.92 o 
   3   8  14       26.57       29.44      4.13 o 
   1   0  15      151.28      148.79      4.49 o 
   2   0  15      407.56      392.39      9.54 o 
   3   0  15      282.68      263.19      8.22 o 
   4   0  15       85.14       79.15      5.58 o 
   5   0  15        0.28        0.47      4.67 o 
  -5   1  15       51.86       45.53     10.34 o 
  -4   1  15      147.95      158.56      8.88 o 
  -3   1  15       41.93       38.85      3.08 o 
  -2   1  15     1154.82     1115.51     26.98 o 
  -1   1  15      369.25      383.14      9.16 o 
   0   1  15       44.66       59.72      2.76 o 
   1   1  15      374.07      374.69      8.43 o 
   2   1  15     1131.50     1151.45     23.98 o 
   3   1  15       43.20       40.69      3.21 o 
   4   1  15      144.33      162.75     18.99 o 
   5   1  15       52.46       32.54     10.08 o 
   6   1  15       24.44       25.70     10.34 o 
   7   1  15       14.87       13.36     10.69 o 
  -6   2  15        0.19        2.04      8.22 o 
  -5   2  15      110.61       96.49     14.71 o 
  -4   2  15       90.03      100.99      9.72 o 
  -3   2  15        6.62       12.10      2.22 o 
  -2   2  15       80.45       69.23      3.99 o 
  -1   2  15       65.11       53.64      3.10 o 
   0   2  15       17.72       22.78      1.63 o 
   1   2  15       65.53       61.93      2.80 o 
   2   2  15       81.93       81.47      3.41 o 
   3   2  15        6.91        9.16      2.28 o 
   4   2  15       92.11      108.28     20.08 o 
   5   2  15      108.31      106.24     14.78 o 
   6   2  15        0.22        7.35      8.34 o 
   7   2  15       20.30       17.97     10.85 o 
  -6   3  15       75.46       54.34     13.34 o 
  -5   3  15      141.03      148.98     17.49 o 
  -4   3  15      113.83      120.25     10.58 o 
  -3   3  15       58.50       66.86      6.30 o 
  -2   3  15      256.88      254.46     12.21 o 
  -1   3  15       56.57       59.43      3.67 o 
   0   3  15      113.42      135.43      6.36 o 
   1   3  15       57.95       54.89      3.77 o 
   2   3  15      254.87      256.84     12.02 o 
   3   3  15       58.63       59.64      7.13 o 
   4   3  15      111.83      119.85     14.17 o 
   5   3  15      141.12      111.59     15.98 o 
   6   3  15       74.42      116.67     16.61 o 
   7   3  15        4.51        8.53      9.82 o 
  -7   4  15        2.22       -9.18      9.65 o 
  -6   4  15       12.32       -0.09      8.17 o 
  -5   4  15        6.07       -1.81      4.38 o 
  -4   4  15       79.11       63.28     24.09 o 
  -3   4  15        9.16       12.80      3.59 o 
  -2   4  15      201.19      205.74     10.62 o 
  -1   4  15      371.43      366.60     15.99 o 
   0   4  15       13.88       12.69      2.89 o 
   1   4  15      376.99      391.81     20.75 o 
   2   4  15      202.80      208.38     12.30 o 
   3   4  15        7.33        7.00      3.81 o 
   4   4  15       79.48       78.06     10.69 o 
   5   4  15        6.15       12.45      7.42 o 
   6   4  15       12.26        1.08      7.96 o 
   7   4  15        2.20        3.80     10.50 o 
  -6   5  15        5.93        2.12      6.35 o 
  -5   5  15       16.79       14.62      6.24 o 
  -4   5  15       26.19       23.77     10.59 o 
  -3   5  15       42.02       46.63      6.79 o 
  -2   5  15       14.58       10.82      3.73 o 
  -1   5  15       52.33       50.98      5.02 o 
   0   5  15      196.77      177.53     10.68 o 
   1   5  15       52.56       54.55      5.61 o 
   2   5  15       14.60        9.62      3.63 o 
   3   5  15       40.97       47.96     16.64 o 
   4   5  15       26.12       20.85     12.30 o 
   5   5  15       16.36        2.21      7.38 o 
   6   5  15        5.93        6.51      9.25 o 
  -5   6  15        5.14        5.72      5.94 o 
  -4   6  15       31.27       20.30      6.00 o 
  -3   6  15       72.41       50.23      7.06 o 
  -2   6  15       63.84       60.39      7.47 o 
  -1   6  15      201.60      212.30     32.30 o 
   0   6  15       35.26       39.85      7.20 o 
   1   6  15      199.73      212.12     21.79 o 
   2   6  15       64.09       71.48     10.13 o 
   3   6  15       72.12       63.00      8.68 o 
   4   6  15       31.51       29.06      6.44 o 
   5   6  15        5.05        7.92      7.73 o 
  -4   7  15        6.53       10.26      5.77 o 
  -3   7  15       39.73       39.86     10.56 o 
  -2   7  15       17.48       19.30      5.03 o 
  -1   7  15       61.08       55.24     17.70 o 
   0   7  15        0.00        2.46      2.93 o 
   1   7  15       60.89       43.61      5.92 o 
   2   7  15       18.06       23.52      6.33 o 
   3   7  15       39.37       39.63      4.66 o 
   4   7  15        6.78       21.86      8.74 o 
  -3   8  15       10.06       12.30      5.52 o 
  -2   8  15        4.00        6.54      4.45 o 
  -1   8  15        1.22       -4.90      3.27 o 
   0   8  15        0.09       -1.01      7.21 o 
   1   8  15        1.30       -0.02      7.91 o 
   2   8  15        4.05       -2.77      8.41 o 
   3   8  15       10.29        9.89      4.51 o 
   0   0  16     1406.37     1361.33     36.38 o 
   1   0  16       41.89       37.07      2.41 o 
   2   0  16       64.48       67.20      4.86 o 
   3   0  16       36.32       42.45      3.48 o 
   4   0  16        0.60       -0.34      2.33 o 
   5   0  16        0.19       -2.67      3.55 o 
  -5   1  16       25.50       20.81      8.97 o 
  -4   1  16        4.82        3.76      3.50 o 
  -3   1  16      203.11      198.01      9.94 o 
  -2   1  16       46.49       54.98      3.18 o 
  -1   1  16      437.59      418.72      9.51 o 
   0   1  16      488.31      472.79     10.61 o 
   1   1  16      442.14      456.50      9.69 o 
   2   1  16       46.23       53.76      3.43 o 
   3   1  16      207.59      206.13     10.00 o 
   4   1  16        5.30        7.51      2.98 o 
   5   1  16       26.66       14.82      7.99 o 
   6   1  16       20.32       -2.02      7.92 o 
  -6   2  16       34.98       29.36     11.13 o 
  -5   2  16       81.61      102.96     15.46 o 
  -4   2  16      303.53      287.72     24.18 o 
  -3   2  16      261.37      285.03     18.55 o 
  -2   2  16      339.27      310.82      9.47 o 
  -1   2  16      789.99      840.01     22.69 o 
   0   2  16      250.38      271.96      6.76 o 
   1   2  16      789.54      852.53     17.64 o 
   2   2  16      347.73      318.06      9.07 o 
   3   2  16      257.39      255.15     12.58 o 
   4   2  16      301.94      286.59     23.22 o 
   5   2  16       82.82       91.73     14.24 o 
   6   2  16       35.47       50.41     11.93 o 
   7   2  16       12.35       30.89     12.19 o 
  -6   3  16        3.92        0.73      8.17 o 
  -5   3  16       14.23       23.09      8.78 o 
  -4   3  16      104.79      100.69      9.81 o 
  -3   3  16       31.46       34.98      6.12 o 
  -2   3  16      182.55      177.90      9.83 o 
  -1   3  16        9.36        8.35      2.12 o 
   0   3  16       95.16       94.11      4.93 o 
   1   3  16        9.16        4.65      2.40 o 
   2   3  16      187.98      183.37     10.79 o 
   3   3  16       33.83       44.64      4.90 o 
   4   3  16      105.81       86.59     12.74 o 
   5   3  16       14.63       23.86      8.76 o 
   6   3  16        3.60       18.16      9.86 o 
   7   3  16        0.44       -0.94      9.56 o 
  -7   4  16       10.36        3.19      9.84 o 
  -6   4  16       24.82       19.47     10.10 o 
  -5   4  16       48.95       57.94      8.78 o 
  -4   4  16       73.40       77.67     13.26 o 
  -3   4  16        4.87        4.69      3.73 o 
  -2   4  16      188.79      198.64     10.51 o 
  -1   4  16      119.63      120.48      7.93 o 
   0   4  16       15.80       24.64      4.67 o 
   1   4  16      119.43      133.32     11.41 o 
   2   4  16      190.26      187.43     11.99 o 
   3   4  16        4.69        1.96      2.75 o 
   4   4  16       72.85       65.62     11.14 o 
   5   4  16       49.43       41.93     10.97 o 
   6   4  16       24.65       45.33     12.40 o 
   7   4  16       10.33       25.48     13.15 o 
  -6   5  16       11.28        2.14      9.42 o 
  -5   5  16       17.43       20.02      6.43 o 
  -4   5  16        1.43        1.11      4.46 o 
  -3   5  16      106.43      116.14     10.38 o 
  -2   5  16       73.86       73.92      9.33 o 
  -1   5  16      264.98      272.15     14.75 o 
   0   5  16      311.74      275.94     14.78 o 
   1   5  16      263.27      258.97     32.78 o 
   2   5  16       74.21       89.65      7.79 o 
   3   5  16      108.46      127.08      7.93 o 
   4   5  16        1.44        4.14      4.88 o 
   5   5  16       18.03       27.81      9.51 o 
   6   5  16       11.29       26.09     11.37 o 
  -5   6  16        0.93        2.39      5.78 o 
  -4   6  16       21.86       27.07      6.69 o 
  -3   6  16       22.26       19.57      7.58 o 
  -2   6  16       30.18       24.16      5.13 o 
  -1   6  16      117.66       93.84      8.29 o 
   0   6  16       32.18       28.30      7.53 o 
   1   6  16      117.60      118.35     11.86 o 
   2   6  16       29.69       20.81      5.32 o 
   3   6  16       22.63       18.94      3.87 o 
   4   6  16       21.86       35.81      7.13 o 
   5   6  16        0.96       -3.76      6.69 o 
  -4   7  16        6.81        6.89      7.30 o 
  -3   7  16       27.17       36.19      9.23 o 
  -2   7  16       36.46       46.47      6.86 o 
  -1   7  16        8.59        8.35      5.68 o 
   0   7  16        7.68        7.23      3.24 o 
   1   7  16        9.12        8.69     10.98 o 
   2   7  16       36.55       29.16      7.62 o 
   3   7  16       27.93       30.77      5.82 o 
   4   7  16        6.88        0.83      5.39 o 
  -3   8  16        0.66        4.65      6.89 o 
  -2   8  16        5.26        3.68      4.47 o 
  -1   8  16        4.60        7.49      4.02 o 
   0   8  16        0.20       -5.43      7.42 o 
   1   8  16        4.68        1.20      7.96 o 
   2   8  16        5.09        2.70      8.34 o 
   3   8  16        0.65        2.22      4.43 o 
   1   0  17      322.97      329.97      8.40 o 
   2   0  17       26.30       24.22      2.50 o 
   3   0  17        3.21        4.41      2.21 o 
   4   0  17        4.82        8.59      3.04 o 
   5   0  17        6.23        1.02      4.07 o 
  -5   1  17       57.75       81.59     13.91 o 
  -4   1  17       84.82       77.31      8.25 o 
  -3   1  17      290.82      299.77     11.47 o 
  -2   1  17       15.92       14.46      2.20 o 
  -1   1  17      983.30     1037.14     21.07 o 
   0   1  17      123.38      137.23      6.11 o 
   1   1  17      976.28     1012.74     22.01 o 
   2   1  17       14.18        9.88      1.83 o 
   3   1  17      287.65      323.90     21.64 o 
   4   1  17       83.12       81.00      8.44 o 
   5   1  17       57.27       73.69      9.41 o 
   6   1  17        2.46        6.93      8.97 o 
  -6   2  17       37.17       45.41     12.66 o 
  -5   2  17       28.32       38.73      9.98 o 
  -4   2  17      155.15      183.03     18.87 o 
  -3   2  17       37.51       36.96      6.23 o 
  -2   2  17      417.54      446.03     13.23 o 
  -1   2  17      304.84      319.12      9.07 o 
   0   2  17        2.65        1.00      1.13 o 
   1   2  17      311.27      317.40      8.14 o 
   2   2  17      427.12      422.59     17.64 o 
   3   2  17       37.33       41.53      7.82 o 
   4   2  17      160.31      167.50     12.32 o 
   5   2  17       28.62       11.30      7.59 o 
   6   2  17       37.65       63.52     13.77 o 
   7   2  17        8.28       13.25     10.78 o 
  -6   3  17       13.00        3.88      8.46 o 
  -5   3  17       98.09       61.14     12.83 o 
  -4   3  17       81.66       88.91     13.20 o 
  -3   3  17      529.86      501.90     28.62 o 
  -2   3  17       13.54       11.30      3.32 o 
  -1   3  17      179.74      175.57      9.67 o 
   0   3  17       18.67       25.52      2.92 o 
   1   3  17      183.61      175.35      8.40 o 
   2   3  17       13.66       13.82      3.08 o 
   3   3  17      539.91      565.73     25.61 o 
   4   3  17       81.71       86.35     12.41 o 
   5   3  17      100.15      111.61     15.23 o 
   6   3  17       13.34       16.35      9.40 o 
   7   3  17       13.17       11.81     10.59 o 
  -6   4  17       16.91       12.12      8.95 o 
  -5   4  17       37.58       41.11     10.90 o 
  -4   4  17        3.92        2.57      6.20 o 
  -3   4  17      124.72      127.71     13.76 o 
  -2   4  17      194.69      196.51     12.90 o 
  -1   4  17       65.10       57.27      5.50 o 
   0   4  17      218.18      240.64     11.77 o 
   1   4  17       64.40       65.58      9.28 o 
   2   4  17      193.42      215.88     13.05 o 
   3   4  17      126.97      131.50     11.19 o 
   4   4  17        4.38        5.75      6.11 o 
   5   4  17       38.11       42.28     11.04 o 
   6   4  17       17.43       26.02     10.71 o 
  -6   5  17        4.64       -1.86      8.60 o 
  -5   5  17        3.62        6.70      5.83 o 
  -4   5  17        5.53        8.06      4.56 o 
  -3   5  17       36.88       41.17      6.66 o 
  -2   5  17      115.72      118.22      9.56 o 
  -1   5  17      111.52      119.52     11.15 o 
   0   5  17       35.91       26.88      4.72 o 
   1   5  17      110.72      117.65      9.04 o 
   2   5  17      115.91       91.99      8.54 o 
   3   5  17       36.41       31.75      4.44 o 
   4   5  17        5.64        1.46      5.80 o 
   5   5  17        3.52        6.06      7.56 o 
   6   5  17        4.72       11.46      9.56 o 
  -5   6  17        1.86        5.38      6.03 o 
  -4   6  17       16.54       15.91      5.93 o 
  -3   6  17       26.47       14.93      5.07 o 
  -2   6  17       97.68      108.40      9.65 o 
  -1   6  17       62.41       59.57      9.62 o 
   0   6  17       32.29       41.71      5.38 o 
   1   6  17       62.07       50.98     14.25 o 
   2   6  17      100.76      119.81     17.61 o 
   3   6  17       26.56       20.45      5.37 o 
   4   6  17       17.43       20.47      6.03 o 
   5   6  17        1.90       -0.75      7.73 o 
  -4   7  17        0.84        4.58      5.60 o 
  -3   7  17       33.39       31.10      6.52 o 
  -2   7  17       13.09       17.73      5.08 o 
  -1   7  17       22.48       24.51      8.12 o 
   0   7  17        0.15        0.31      4.20 o 
   1   7  17       22.03       18.44      4.18 o 
   2   7  17       13.48       11.02      4.36 o 
   3   7  17       32.79       37.94      6.41 o 
   4   7  17        0.82        2.12      5.51 o 
  -2   8  17        7.56        7.52      4.65 o 
  -1   8  17        1.02       -4.62      3.60 o 
   0   8  17        0.00       -0.89      8.24 o 
   1   8  17        1.03       -0.61      7.63 o 
   2   8  17        7.45        6.00      3.50 o 
   0   0  18     4775.09     4905.84    140.85 o 
   1   0  18      784.21      777.09     16.84 o 
   2   0  18     1253.60     1337.38     31.97 o 
   3   0  18      467.00      458.82     23.30 o 
   4   0  18       15.79       16.63      5.62 o 
   5   0  18       56.86       58.31     16.01 o 
  -5   1  18       46.08       50.22     11.84 o 
  -4   1  18      160.13      137.73     12.20 o 
  -3   1  18      407.34      417.88     14.30 o 
  -2   1  18      129.22      131.26      5.95 o 
  -1   1  18       95.99      102.70      5.10 o 
   0   1  18      217.98      183.13      6.23 o 
   1   1  18       95.03       98.32      4.65 o 
   2   1  18      128.28      125.23      6.18 o 
   3   1  18      413.91      384.06     23.55 o 
   4   1  18      162.16      169.88     10.62 o 
   5   1  18       46.96       39.94     17.65 o 
   6   1  18       14.43       23.63      7.48 o 
  -6   2  18        9.71       -2.77      8.13 o 
  -5   2  18        1.86        1.53      7.45 o 
  -4   2  18      255.58      271.07     23.28 o 
  -3   2  18       22.61       23.21      7.40 o 
  -2   2  18      123.64      131.43      9.98 o 
  -1   2  18        0.34        1.76      1.54 o 
   0   2  18      311.02      294.00      8.45 o 
   1   2  18        0.23       -0.64      1.33 o 
   2   2  18      130.36      136.15      9.06 o 
   3   2  18       23.65       32.09      6.30 o 
   4   2  18      263.12      268.50     16.01 o 
   5   2  18        1.84        3.92      4.76 o 
   6   2  18        9.90       14.75      9.25 o 
   7   2  18        0.75        3.08     10.31 o 
  -6   3  18        4.54        6.11      8.27 o 
  -5   3  18        6.01       -1.46      6.93 o 
  -4   3  18      112.70      136.53     16.24 o 
  -3   3  18      191.20      215.49     14.24 o 
  -2   3  18      268.90      295.90     16.35 o 
  -1   3  18      104.97       98.82      7.28 o 
   0   3  18        1.20       -1.66      1.90 o 
   1   3  18      100.90      100.23      7.38 o 
   2   3  18      266.95      280.99     15.92 o 
   3   3  18      187.87      189.34     17.91 o 
   4   3  18      112.55      114.79     10.39 o 
   5   3  18        5.62        5.97      7.54 o 
   6   3  18        4.35       14.73      9.37 o 
   7   3  18       10.19       20.74     12.24 o 
  -6   4  18        9.63       23.14     10.48 o 
  -5   4  18        7.91        2.51      7.54 o 
  -4   4  18       51.45       47.94      7.65 o 
  -3   4  18       16.68       21.77      5.60 o 
  -2   4  18      300.07      294.23     16.82 o 
  -1   4  18      121.00      110.58      9.19 o 
   0   4  18       95.64       83.00     16.87 o 
   1   4  18      119.69      126.73     18.88 o 
   2   4  18      298.44      309.63     35.85 o 
   3   4  18       16.29       19.05      6.44 o 
   4   4  18       51.72       63.49      7.62 o 
   5   4  18        8.14        5.97      7.80 o 
   6   4  18        9.70       12.94      9.77 o 
  -6   5  18        3.60       20.29     10.80 o 
  -5   5  18       23.94       25.44      9.72 o 
  -4   5  18       24.46       25.35      6.49 o 
  -3   5  18       52.25       60.52     10.83 o 
  -2   5  18       41.30       33.40      6.10 o 
  -1   5  18      172.43      151.12     11.65 o 
   0   5  18       40.74       43.48      7.69 o 
   1   5  18      179.38      150.47     10.49 o 
   2   5  18       40.82       44.87      6.27 o 
   3   5  18       53.80       41.29      6.92 o 
   4   5  18       24.44       25.65      5.56 o 
   5   5  18       24.19       21.84      9.63 o 
   6   5  18        3.67        7.28      9.56 o 
  -5   6  18        1.82        5.49      6.83 o 
  -4   6  18       10.17       26.41      6.78 o 
  -3   6  18       22.96       26.52      6.08 o 
  -2   6  18       56.34       47.88     12.06 o 
  -1   6  18      100.76       96.42      8.58 o 
   0   6  18        0.22       -0.66      3.14 o 
   1   6  18      101.00       93.39     13.19 o 
   2   6  18       55.58       49.36      9.63 o 
   3   6  18       23.10       15.96      5.13 o 
   4   6  18       10.03       12.45      5.04 o 
   5   6  18        1.73        2.44      7.59 o 
  -4   7  18        4.88        7.75      5.88 o 
  -3   7  18        5.85       10.80     13.32 o 
  -2   7  18        2.11        4.35      4.21 o 
  -1   7  18        0.46        2.20      3.77 o 
   0   7  18        0.01       -1.45      3.30 o 
   1   7  18        0.52        4.53      3.44 o 
   2   7  18        2.19        0.79      3.83 o 
   3   7  18        5.68        8.34      5.28 o 
   4   7  18        4.93       -0.77      4.80 o 
  -2   8  18        0.39        0.33      5.28 o 
  -1   8  18        0.04        2.68      4.03 o 
   0   8  18        7.14        5.43      3.59 o 
   1   8  18        0.04       -4.84      7.59 o 
   2   8  18        0.33        3.72      3.77 o 
   1   0  19      141.61      174.52      7.66 o 
   2   0  19       14.57       11.21      2.32 o 
   3   0  19      144.78      136.06      7.54 o 
   4   0  19        3.54        9.94      4.13 o 
   5   0  19       61.06       49.19      8.13 o 
  -5   1  19        3.23        8.03      7.52 o 
  -4   1  19       98.77      122.52     11.56 o 
  -3   1  19      461.88      500.31     24.65 o 
  -2   1  19      571.63      571.87     17.10 o 
  -1   1  19     1095.86     1142.96     27.74 o 
   0   1  19        4.22        1.41      1.48 o 
   1   1  19     1093.92     1158.26     29.43 o 
   2   1  19      584.87      551.19     22.12 o 
   3   1  19      468.60      478.19     21.19 o 
   4   1  19       99.81      114.20     15.13 o 
   5   1  19        3.03        8.76      5.50 o 
   6   1  19       37.08       49.57      9.12 o 
  -6   2  19       10.58        3.97      8.24 o 
  -5   2  19       56.33       46.98     11.51 o 
  -4   2  19       87.92       76.97     13.13 o 
  -3   2  19      713.59      610.34     42.76 o 
  -2   2  19       55.27       64.54     12.03 o 
  -1   2  19      486.06      479.48     19.31 o 
   0   2  19        1.08       -0.76      1.55 o 
   1   2  19      484.70      498.77     18.30 o 
   2   2  19       55.93       53.03     10.22 o 
   3   2  19      705.57      635.65     42.19 o 
   4   2  19       85.65       85.68     18.70 o 
   5   2  19       55.19       55.65      8.30 o 
   6   2  19       10.17        2.54      9.11 o 
   7   2  19        1.53        0.85     10.52 o 
  -6   3  19        1.85        2.54      9.49 o 
  -5   3  19       14.44       27.36      8.88 o 
  -4   3  19      136.93      131.35     16.29 o 
  -3   3  19       87.41      131.04     15.06 o 
  -2   3  19      177.37      176.83     12.86 o 
  -1   3  19      180.50      151.19     11.15 o 
   0   3  19      389.84      378.70     14.55 o 
   1   3  19      184.09      160.21     11.14 o 
   2   3  19      172.85      198.95     16.71 o 
   3   3  19       89.66       80.95     12.17 o 
   4   3  19      133.85      108.69     10.12 o 
   5   3  19       14.48        8.57      5.49 o 
   6   3  19        1.68       22.29      9.63 o 
  -6   4  19       13.89        1.39      8.93 o 
  -5   4  19       60.08       48.14     12.08 o 
  -4   4  19       14.75        5.59      6.88 o 
  -3   4  19       41.13       52.62      9.88 o 
  -2   4  19       17.51       22.70      5.17 o 
  -1   4  19       39.97       35.68      5.74 o 
   0   4  19      153.63      156.30     11.10 o 
   1   4  19       37.81       35.15      5.50 o 
   2   4  19       15.38       13.26      5.18 o 
   3   4  19       41.37       47.87      9.23 o 
   4   4  19       15.19       16.20      4.98 o 
   5   4  19       60.20       71.42     13.46 o 
   6   4  19       14.35       13.27     10.12 o 
  -5   5  19       12.90        5.38      8.31 o 
  -4   5  19       14.48       13.44      5.77 o 
  -3   5  19       20.02       30.13      6.41 o 
  -2   5  19       78.99       66.01      7.84 o 
  -1   5  19       35.74       28.82      6.30 o 
   0   5  19       57.25       49.44      6.51 o 
   1   5  19       35.95       44.66     14.49 o 
   2   5  19       79.30       70.94      7.87 o 
   3   5  19       20.10       19.85      6.79 o 
   4   5  19       14.34       19.86      5.45 o 
   5   5  19       13.04       27.08     10.45 o 
  -5   6  19        0.33       16.04      9.09 o 
  -4   6  19        6.51        6.39      5.59 o 
  -3   6  19        7.34       13.23      5.28 o 
  -2   6  19        1.06       -1.78      6.35 o 
  -1   6  19       13.70       11.10      6.99 o 
   0   6  19        3.57        5.55      3.81 o 
   1   6  19       12.71       16.46      4.43 o 
   2   6  19        1.34        0.30      4.02 o 
   3   6  19        7.54        9.34      5.34 o 
   4   6  19        6.73        8.69      5.07 o 
   5   6  19        0.38       -2.39      5.20 o 
  -3   7  19        2.02        0.01      4.94 o 
  -2   7  19        4.63        3.17      4.53 o 
  -1   7  19        3.36        4.05      3.94 o 
   0   7  19        3.20        8.18      5.88 o 
   1   7  19        3.25        6.02      3.91 o 
   2   7  19        4.78        3.21      8.20 o 
   3   7  19        1.99        6.59      5.11 o 
  -1   8  19        1.84        0.86      4.31 o 
   0   8  19        0.05        3.36      3.82 o 
   1   8  19        1.71        2.41      3.64 o 
   0   0  20      280.64      297.34     14.50 o 
   1   0  20      197.23      183.31      7.08 o 
   2   0  20      635.68      636.91     20.24 o 
   3   0  20      207.43      224.27     12.75 o 
   4   0  20        9.28        7.75      4.00 o 
   5   0  20      271.46      309.22     28.52 o 
  -5   1  20       24.30        4.91      7.54 o 
  -4   1  20      153.19      151.32     18.05 o 
  -3   1  20       24.13       14.90      4.17 o 
  -2   1  20      586.01      554.69     16.93 o 
  -1   1  20       35.18       32.77      3.12 o 
   0   1  20      594.35      662.75     18.20 o 
   1   1  20       34.53       34.95      3.13 o 
   2   1  20      586.76      543.31     18.30 o 
   3   1  20       23.59       13.73      5.39 o 
   4   1  20      153.26      132.19     16.76 o 
   5   1  20       23.41       17.59      6.40 o 
   6   1  20        4.37        9.70      6.71 o 
  -5   2  20       41.76       39.68     11.18 o 
  -4   2  20        3.10        0.33      6.34 o 
  -3   2  20      137.28      127.53     15.82 o 
  -2   2  20      102.56       87.86     12.27 o 
  -1   2  20       89.02       75.05      6.20 o 
   0   2  20       12.07        4.54      2.48 o 
   1   2  20       92.97       95.02      6.38 o 
   2   2  20      103.76       85.43      8.78 o 
   3   2  20      132.79      124.02     14.97 o 
   4   2  20        2.85        1.41      5.90 o 
   5   2  20       42.34       54.39      8.23 o 
   6   2  20        1.94        4.78      6.19 o 
   7   2  20        2.20       15.76      7.80 o 
  -6   3  20        4.26       10.48     10.01 o 
  -5   3  20       19.64        4.37      7.85 o 
  -4   3  20       42.52       62.23     11.98 o 
  -3   3  20      174.20      171.69     18.22 o 
  -2   3  20      278.76      304.98     23.99 o 
  -1   3  20       72.61       72.18     10.60 o 
   0   3  20      225.96      225.79     18.62 o 
   1   3  20       69.93       75.72     10.43 o 
   2   3  20      272.41      290.98     22.95 o 
   3   3  20      172.17      169.01     17.16 o 
   4   3  20       40.40       45.13     10.27 o 
   5   3  20       19.04        2.69      5.05 o 
   6   3  20        4.17       10.91      6.83 o 
  -6   4  20       10.93        4.18     10.05 o 
  -5   4  20        3.68       12.40      8.41 o 
  -4   4  20       67.89       74.61     12.90 o 
  -3   4  20       33.78       29.08      7.96 o 
  -2   4  20      113.31      113.55     10.13 o 
  -1   4  20       12.16       20.61      8.24 o 
   0   4  20       95.48       70.20      7.58 o 
   1   4  20       12.14        5.20      3.80 o 
   2   4  20      112.95      115.52     13.02 o 
   3   4  20       32.50       42.59      8.88 o 
   4   4  20       68.53       53.08      7.64 o 
   5   4  20        3.80       19.05      6.22 o 
   6   4  20       11.16       -2.82      8.83 o 
  -5   5  20        1.28       -3.17      7.59 o 
  -4   5  20       38.96       34.04     10.24 o 
  -3   5  20        7.04        4.05      4.93 o 
  -2   5  20       93.52       87.64      9.16 o 
  -1   5  20       17.81       14.96      6.51 o 
   0   5  20       91.75       83.30      8.34 o 
   1   5  20       17.37        9.51      4.20 o 
   2   5  20       92.13       85.99      9.03 o 
   3   5  20        7.22        7.84      5.68 o 
   4   5  20       38.76       23.68      7.87 o 
   5   5  20        1.27       -2.84      5.06 o 
  -4   6  20        8.70        4.98      5.96 o 
  -3   6  20       11.07        8.77      5.28 o 
  -2   6  20       16.83       19.54      5.38 o 
  -1   6  20       21.08       12.82      6.00 o 
   0   6  20       21.60       25.44      6.89 o 
   1   6  20       21.28       33.86      5.54 o 
   2   6  20       17.04        7.49      4.55 o 
   3   6  20       11.19       11.74      6.58 o 
   4   6  20        8.61       11.74      7.07 o 
  -3   7  20        3.46       -1.27      4.77 o 
  -2   7  20        2.24        1.99      4.57 o 
  -1   7  20        9.87       13.68      5.74 o 
   0   7  20       29.85       26.36      9.43 o 
   1   7  20        9.88       15.19      4.70 o 
   2   7  20        2.49        3.26      7.94 o 
   3   7  20        3.52        4.52      5.93 o 
   1   0  21       69.33       77.41      5.10 o 
   2   0  21        6.84        5.65      2.51 o 
   3   0  21       70.59       73.76      7.52 o 
   4   0  21       14.35       16.77      8.76 o 
   5   0  21       15.64       11.49      9.02 o 
  -4   1  21      328.45      361.28     29.61 o 
  -3   1  21       49.60       46.05      9.97 o 
  -2   1  21       52.90       60.15      6.27 o 
  -1   1  21      117.84      113.71      5.88 o 
   0   1  21      382.55      391.46     11.97 o 
   1   1  21      115.16      101.93      6.29 o 
   2   1  21       48.94       61.39      5.84 o 
   3   1  21       48.80       58.75     10.97 o 
   4   1  21      327.31      322.26     27.94 o 
   5   1  21       10.79       14.87      8.81 o 
   6   1  21       64.74       55.52     10.04 o 
  -5   2  21       23.57       36.88     10.73 o 
  -4   2  21      107.95       79.92     14.33 o 
  -3   2  21      136.42      126.56     16.50 o 
  -2   2  21      192.04      141.15     16.53 o 
  -1   2  21      507.70      543.47     32.86 o 
   0   2  21      207.10      228.79     14.31 o 
   1   2  21      510.97      543.19     23.40 o 
   2   2  21      193.30      168.12     12.53 o 
   3   2  21      137.57      168.04     17.18 o 
   4   2  21      108.11      104.57     14.76 o 
   5   2  21       24.02       31.56     14.15 o 
   6   2  21        5.23        0.03     11.60 o 
  -6   3  21        0.92        8.71      9.84 o 
  -5   3  21        2.39       -3.92      6.74 o 
  -4   3  21       22.26       29.06      9.07 o 
  -3   3  21       51.15       54.50     10.95 o 
  -2   3  21      140.92      141.49     15.86 o 
  -1   3  21        0.12       -2.68      4.34 o 
   0   3  21      351.36      309.95     23.86 o 
   1   3  21        0.08       -2.28      4.18 o 
   2   3  21      143.53      146.96     15.75 o 
   3   3  21       52.36       39.51      9.84 o 
   4   3  21       22.66       30.70      9.23 o 
   5   3  21        2.61        7.10      5.35 o 
   6   3  21        0.84       11.07      6.99 o 
  -6   4  21        4.91       22.22     11.67 o 
  -5   4  21       27.13       15.27      9.11 o 
  -4   4  21        1.72        6.95      7.56 o 
  -3   4  21      220.20      201.88     20.45 o 
  -2   4  21       24.69       17.33      6.37 o 
  -1   4  21      122.45      126.20     10.59 o 
   0   4  21        0.03        2.94      4.44 o 
   1   4  21      118.10      106.62     12.83 o 
   2   4  21       25.11       28.70      7.31 o 
   3   4  21      216.26      214.03     19.63 o 
   4   4  21        1.77        1.78      5.97 o 
   5   4  21       26.71       19.86      6.37 o 
   6   4  21        4.96        8.97      7.33 o 
  -5   5  21        5.20       -5.10      7.77 o 
  -4   5  21       14.88       11.91      8.03 o 
  -3   5  21      124.16      107.25     14.99 o 
  -2   5  21       63.80       74.16     10.05 o 
  -1   5  21       13.64       14.21      4.80 o 
   0   5  21      168.79      160.42     11.81 o 
   1   5  21       13.70       13.61      4.62 o 
   2   5  21       63.88       70.41     10.78 o 
   3   5  21      125.14      144.28     15.20 o 
   4   5  21       14.82       21.66      8.41 o 
   5   5  21        5.19       15.15      6.44 o 
  -4   6  21        0.66       19.21      8.50 o 
  -3   6  21        9.39        0.45      4.91 o 
  -2   6  21        3.77       -3.46      5.20 o 
  -1   6  21       74.29       90.26      9.05 o 
   0   6  21        0.01        2.98      5.19 o 
   1   6  21       75.31       58.90     17.16 o 
   2   6  21        3.64       14.17      5.70 o 
   3   6  21        9.94       13.58      6.83 o 
   4   6  21        0.63        1.74      6.46 o 
  -3   7  21        4.03        3.85      5.40 o 
  -2   7  21        1.10       -1.64      4.49 o 
  -1   7  21        0.77       -3.91      4.21 o 
   0   7  21        0.36        0.45      4.52 o 
   1   7  21        0.79       -1.96      5.68 o 
   2   7  21        0.98        3.46      4.27 o 
   3   7  21        4.12        6.20      6.74 o 
   0   0  22       10.75       13.53      4.51 o 
   1   0  22      119.15      108.23      7.29 o 
   2   0  22      148.25      174.99     12.89 o 
   3   0  22      353.29      336.63     16.56 o 
   4   0  22        0.51        2.30      6.32 o 
   5   0  22      234.94      263.71     27.04 o 
  -4   1  22       51.02       49.22     11.79 o 
  -3   1  22      114.14      128.48     11.89 o 
  -2   1  22      233.22      256.58     13.33 o 
  -1   1  22       82.46       70.87      5.97 o 
   0   1  22      276.63      279.23     14.60 o 
   1   1  22       80.64       79.37      5.65 o 
   2   1  22      233.09      247.88     16.12 o 
   3   1  22      113.96       92.26     14.33 o 
   4   1  22       52.00       48.82     11.93 o 
   5   1  22       33.20       35.38     11.02 o 
   6   1  22        5.67       -4.04      8.53 o 
  -5   2  22       15.80       29.27     10.87 o 
  -4   2  22        7.76        0.07      6.81 o 
  -3   2  22       55.51       72.59     12.66 o 
  -2   2  22      172.52      131.52     16.22 o 
  -1   2  22       62.59       90.99     12.24 o 
   0   2  22       71.25       87.26      8.83 o 
   1   2  22       59.66       52.45      7.33 o 
   2   2  22      167.06      151.95     12.15 o 
   3   2  22       58.04       72.43     12.55 o 
   4   2  22        8.75       15.20      7.77 o 
   5   2  22       15.73       12.19      9.00 o 
   6   2  22        5.04       13.74      7.16 o 
  -6   3  22        9.05       15.06     11.79 o 
  -5   3  22       40.43       46.75     12.47 o 
  -4   3  22       22.57       22.08      8.64 o 
  -3   3  22      253.40      268.67     23.37 o 
  -2   3  22      178.57      191.65     19.46 o 
  -1   3  22      235.48      232.20     20.29 o 
   0   3  22      287.46      277.54     22.58 o 
   1   3  22      239.89      250.21     20.90 o 
   2   3  22      177.22      213.27     19.46 o 
   3   3  22      258.76      258.28     22.60 o 
   4   3  22       21.54       14.42      8.10 o 
   5   3  22       41.44       47.19     12.00 o 
   6   3  22        9.18       22.39      7.53 o 
  -5   4  22        2.18        3.31      8.38 o 
  -4   4  22      116.56      125.43     17.27 o 
  -3   4  22        2.52        5.12      7.07 o 
  -2   4  22       85.35       64.97     11.47 o 
  -1   4  22       48.13       38.64      8.72 o 
   0   4  22      199.72      207.67     18.12 o 
   1   4  22       47.82       39.89      8.46 o 
   2   4  22       87.05      100.61     12.71 o 
   3   4  22        2.46        6.67      6.58 o 
   4   4  22      117.89      130.98     16.71 o 
   5   4  22        2.12        0.09      7.56 o 
  -5   5  22        4.12       14.49      9.93 o 
  -4   5  22        8.16        7.89      7.61 o 
  -3   5  22        4.32       11.18      7.28 o 
  -2   5  22       83.38       74.43     12.01 o 
  -1   5  22       10.08        7.80      6.18 o 
   0   5  22        3.69        5.07      5.03 o 
   1   5  22       10.87       10.29      5.73 o 
   2   5  22       84.87       97.48     12.41 o 
   3   5  22        4.06        1.32      5.99 o 
   4   5  22        8.06       15.24      8.20 o 
   5   5  22        4.06       19.28      9.18 o 
  -4   6  22        4.57        3.76      8.17 o 
  -3   6  22        3.60        5.54      6.83 o 
  -2   6  22       17.87        6.92      5.10 o 
  -1   6  22       19.51       11.65     10.08 o 
   0   6  22       12.61       21.63      6.08 o 
   1   6  22       19.15       14.18      4.85 o 
   2   6  22       18.10       21.40      7.16 o 
   3   6  22        3.44        1.48      6.29 o 
   4   6  22        4.56       -0.56      6.83 o 
  -2   7  22        1.94        2.25      5.06 o 
  -1   7  22       14.08       23.45      9.15 o 
   0   7  22        8.24        7.61      5.50 o 
   1   7  22       14.54       24.57     12.21 o 
   2   7  22        1.87        4.63      4.96 o 
   1   0  23        1.60        1.73      3.18 o 
   2   0  23      190.36      202.43     12.24 o 
   3   0  23      132.53      114.51     17.41 o 
   4   0  23       15.78        1.24      6.91 o 
  -4   1  23       40.66       17.71      9.11 o 
  -3   1  23      116.42      127.65     17.48 o 
  -2   1  23       87.02       98.19     17.66 o 
  -1   1  23      666.73      691.94     32.88 o 
   0   1  23        1.36        5.70      2.94 o 
   1   1  23      673.88      712.56     28.40 o 
   2   1  23       87.76       86.87     13.65 o 
   3   1  23      117.34      121.84     16.33 o 
   4   1  23       41.43       40.69     10.48 o 
   5   1  23        5.88       -7.33      7.21 o 
   6   1  23       19.65       12.82     11.18 o 
  -5   2  23       31.36       32.16     11.32 o 
  -4   2  23       45.03       42.99     11.72 o 
  -3   2  23      226.92      251.61     24.24 o 
  -2   2  23       42.96       48.84     10.29 o 
  -1   2  23      213.25      207.06     19.21 o 
   0   2  23       58.78       62.07     10.37 o 
   1   2  23      212.09      183.75     19.06 o 
   2   2  23       45.61       46.98      9.84 o 
   3   2  23      228.68      240.24     22.90 o 
   4   2  23       46.46       53.44     12.03 o 
   5   2  23       31.56       19.12      9.35 o 
   6   2  23        5.98       14.07     10.33 o 
  -6   3  23        2.12       -6.13      8.55 o 
  -5   3  23        6.93       13.76      9.39 o 
  -4   3  23       31.12       31.69     10.41 o 
  -3   3  23       32.29       34.32      9.77 o 
  -2   3  23       24.24       32.04      8.78 o 
  -1   3  23       83.06       81.72     12.31 o 
   0   3  23       87.61       76.25     11.89 o 
   1   3  23       83.91       68.23     11.56 o 
   2   3  23       24.68       12.73      6.34 o 
   3   3  23       30.08       31.17      9.37 o 
   4   3  23       31.23       41.74     11.04 o 
   5   3  23        6.90       -1.46      7.19 o 
   6   3  23        2.03        8.31      7.03 o 
  -5   4  23       22.32       21.26     10.19 o 
  -4   4  23       82.93       97.52     15.67 o 
  -3   4  23       27.21       18.53      8.36 o 
  -2   4  23       55.41       54.97     11.06 o 
  -1   4  23       23.27       21.80      7.07 o 
   0   4  23        4.91        0.92      5.10 o 
   1   4  23       24.05       11.70      6.11 o 
   2   4  23       59.60       70.92     11.39 o 
   3   4  23       26.88       11.60      7.89 o 
   4   4  23       85.43       80.54     14.10 o 
   5   4  23       22.05        5.03      8.97 o 
  -4   5  23        9.83       14.70      9.02 o 
  -3   5  23       63.14       73.44     12.38 o 
  -2   5  23       10.60       11.65      6.53 o 
  -1   5  23       36.76       11.23      6.30 o 
   0   5  23        5.58        0.31      5.03 o 
   1   5  23       37.15       34.98      7.87 o 
   2   5  23       10.36        3.50      5.50 o 
   3   5  23       63.34       47.90     10.76 o 
   4   5  23       10.09       14.19      8.83 o 
  -3   6  23        1.21        3.99      6.81 o 
  -2   6  23        6.78       13.25      6.81 o 
  -1   6  23        2.09       11.18      6.32 o 
   0   6  23        5.75        6.01      5.21 o 
   1   6  23        2.20        7.70      5.40 o 
   2   6  23        5.99        0.75      5.71 o 
   3   6  23        1.27        7.49      7.21 o 
  -1   7  23        9.21       12.77      6.44 o 
   0   7  23        2.81        6.89      4.85 o 
   1   7  23        9.32        7.75      5.64 o 
   0   0  24      209.36      216.33     21.49 o 
   1   0  24       73.61       81.56     11.68 o 
   2   0  24       94.71      118.06     14.76 o 
   3   0  24      147.71      170.77     14.40 o 
   4   0  24        0.85        7.89      8.55 o 
  -4   1  24       81.46       79.20     15.72 o 
  -3   1  24       10.61       13.48      8.01 o 
  -2   1  24      164.03      172.19     12.49 o 
  -1   1  24       46.88       44.15      5.92 o 
   0   1  24       43.54       49.69      6.17 o 
   1   1  24       48.29       46.70      7.46 o 
   2   1  24      164.50      173.14     18.90 o 
   3   1  24        9.87       16.23      8.31 o 
   4   1  24       80.94       71.66     14.00 o 
   5   1  24        9.66       -0.42      8.48 o 
   6   1  24       24.40       36.38     13.27 o 
  -5   2  24        0.48        5.28      9.28 o 
  -4   2  24      105.18      112.27     17.18 o 
  -3   2  24        3.74        0.02      6.86 o 
  -2   2  24      341.48      394.38     29.92 o 
  -1   2  24       14.58       15.15      6.86 o 
   0   2  24      174.47      146.91     24.59 o 
   1   2  24       14.07       16.99      5.20 o 
   2   2  24      338.48      339.09     28.25 o 
   3   2  24        4.03       10.26      7.28 o 
   4   2  24      102.14      113.14     16.73 o 
   5   2  24        0.50        6.55      8.46 o 
   6   2  24        0.06        4.04     10.24 o 
  -5   3  24       15.91       32.95     11.37 o 
  -4   3  24       30.10       42.40     11.84 o 
  -3   3  24       54.09       61.24     12.45 o 
  -2   3  24       16.07       13.88      7.05 o 
  -1   3  24      111.66      106.07     14.33 o 
   0   3  24       15.07        5.94      5.85 o 
   1   3  24      115.47      128.56     15.16 o 
   2   3  24       16.00       12.40      6.62 o 
   3   3  24       57.61       71.25     12.22 o 
   4   3  24       29.66       46.79     11.70 o 
   5   3  24       16.47       12.26      9.84 o 
  -5   4  24        3.79       -1.60      8.48 o 
  -4   4  24       13.81        6.15      7.89 o 
  -3   4  24       10.49        7.40      7.82 o 
  -2   4  24       40.02       57.39     11.16 o 
  -1   4  24       35.49       41.27      9.44 o 
   0   4  24       45.56       54.41      9.96 o 
   1   4  24       35.73       23.16      7.73 o 
   2   4  24       40.99       35.99      9.16 o 
   3   4  24       10.01       26.07      9.39 o 
   4   4  24       13.88        8.69      8.57 o 
   5   4  24        3.67        1.24      9.35 o 
  -4   5  24       10.25        4.06      7.89 o 
  -3   5  24       10.94       19.94      8.64 o 
  -2   5  24       33.50       64.78     11.79 o 
  -1   5  24       14.55       16.00      7.12 o 
   0   5  24       29.66       37.37      8.60 o 
   1   5  24       13.05       11.32      6.53 o 
   2   5  24       33.74       37.87      9.42 o 
   3   5  24       12.02       10.24      7.70 o 
   4   5  24       10.04       21.47      9.58 o 
  -3   6  24        4.39        8.13      7.75 o 
  -2   6  24        7.89        1.20      6.53 o 
  -1   6  24       18.18       16.35      7.77 o 
   0   6  24        4.86        7.94      5.85 o 
   1   6  24       18.24       21.35      6.98 o 
   2   6  24        7.92        4.86      5.64 o 
   3   6  24        4.26        7.59      7.54 o 
   1   0  25       25.11       24.96      6.29 o 
   2   0  25      105.90      121.35     12.22 o 
   3   0  25       30.60       30.64      7.49 o 
   4   0  25        1.52       10.78      9.30 o 
  -4   1  25        3.94        0.61      8.83 o 
  -3   1  25       64.33       52.91     12.87 o 
  -2   1  25       14.78        7.23      7.40 o 
  -1   1  25      173.20      178.53     20.91 o 
   0   1  25        1.52        4.08      5.27 o 
   1   1  25      168.60      159.30     18.83 o 
   2   1  25       14.32        4.86      6.32 o 
   3   1  25       60.49       58.76     12.45 o 
   4   1  25        3.29        0.82      7.75 o 
   5   1  25        1.57        0.33      9.47 o 
  -5   2  25       25.17       10.83      9.65 o 
  -4   2  25       41.21       72.54     14.59 o 
  -3   2  25       41.73       51.82     12.14 o 
  -2   2  25      163.23      164.08     18.90 o 
  -1   2  25       56.25       47.83     10.78 o 
   0   2  25       28.10       44.07     10.12 o 
   1   2  25       53.75       29.81      9.54 o 
   2   2  25      164.59      153.53     17.96 o 
   3   2  25       41.01       50.32     11.30 o 
   4   2  25       42.31       68.99     14.40 o 
   5   2  25       24.83       27.39     10.73 o 
  -5   3  25        6.54        3.78      9.56 o 
  -4   3  25       52.10       60.82     13.63 o 
  -3   3  25        6.72        0.54      7.26 o 
  -2   3  25        3.93       -0.02      6.18 o 
  -1   3  25       26.31       26.61      8.39 o 
   0   3  25       27.28       18.77      7.63 o 
   1   3  25       25.42       31.59      9.14 o 
   2   3  25        4.24        3.99      6.11 o 
   3   3  25        6.49       19.40      8.74 o 
   4   3  25       52.03       49.28     12.22 o 
   5   3  25        6.36       15.57     10.24 o 
  -4   4  25        1.96        1.71      8.08 o 
  -3   4  25       39.13       68.05     13.37 o 
  -2   4  25       10.04        5.05      6.76 o 
  -1   4  25      101.21      130.19     15.63 o 
   0   4  25        0.99       -2.75      5.45 o 
   1   4  25      101.17      114.29     14.85 o 
   2   4  25       10.90        5.85      6.91 o 
   3   4  25       37.82       46.11     11.25 o 
   4   4  25        1.95       16.72      9.18 o 
  -4   5  25        0.15        0.52      8.38 o 
  -3   5  25        6.54        5.80      8.15 o 
  -2   5  25        1.02        4.09      7.02 o 
  -1   5  25        4.02        5.68      6.34 o 
   0   5  25        0.96        2.16      5.38 o 
   1   5  25        3.95        4.49      6.15 o 
   2   5  25        1.11       -0.28      6.08 o 
   3   5  25        6.62        9.75      7.73 o 
   4   5  25        0.18        1.62      8.17 o 
  -2   6  25        6.16        4.60      6.95 o 
  -1   6  25       37.31       47.61     10.38 o 
   0   6  25        3.79        3.10      5.59 o 
   1   6  25       36.97       62.72     10.50 o 
   2   6  25        6.29        8.01      6.34 o 
   0   0  26        0.65        3.43      6.74 o 
   1   0  26       19.95       33.21      9.25 o 
   2   0  26       47.12       54.53      8.89 o 
   3   0  26       47.89       32.23     10.29 o 
   4   0  26       11.39        4.39      8.74 o 
  -4   1  26       51.50       36.76     12.05 o 
  -3   1  26        0.71       -2.21      7.19 o 
  -2   1  26       63.79       63.90     13.34 o 
  -1   1  26        6.18        7.96      7.56 o 
   0   1  26        2.63        1.67      6.04 o 
   1   1  26        6.32       20.65      8.22 o 
   2   1  26       61.72       62.63     12.47 o 
   3   1  26        0.83        0.96      7.40 o 
   4   1  26       50.81       62.42     13.86 o 
   5   1  26        2.46       -6.13      8.48 o 
  -5   2  26       19.38       20.29     11.81 o 
  -4   2  26       27.07       20.72     10.17 o 
  -3   2  26        2.70       32.51     10.73 o 
  -2   2  26       22.12       32.30      9.89 o 
  -1   2  26       18.53       11.70      6.62 o 
   0   2  26      134.66      142.81     17.48 o 
   1   2  26       17.74        5.21      6.91 o 
   2   2  26       21.43       20.86      8.64 o 
   3   2  26        3.03        6.15      7.14 o 
   4   2  26       27.00       29.88     10.64 o 
   5   2  26       18.86       55.17     14.26 o 
  -5   3  26        2.32        7.68      9.79 o 
  -4   3  26        1.96        3.95      8.46 o 
  -3   3  26       30.31       21.63      9.44 o 
  -2   3  26       38.47       41.01     10.66 o 
  -1   3  26        8.36        7.42      7.23 o 
   0   3  26      189.87      216.00     21.27 o 
   1   3  26        8.94        4.58      6.44 o 
   2   3  26       38.14       31.43      9.56 o 
   3   3  26       30.14       14.14      7.96 o 
   4   3  26        2.16        9.77      9.02 o 
   5   3  26        2.44       -4.86      8.83 o 
  -4   4  26        9.92        7.02      8.57 o 
  -3   4  26       19.62       25.81     10.50 o 
  -2   4  26        0.29        1.90      6.55 o 
  -1   4  26        1.52       -1.32      6.18 o 
   0   4  26        4.06       10.55      6.81 o 
   1   4  26        1.27       -4.25      5.99 o 
   2   4  26        0.30        4.44      6.04 o 
   3   4  26       20.39       21.37      8.60 o 
   4   4  26        9.84       17.55     10.15 o 
  -3   5  26        1.61       -4.91      7.16 o 
  -2   5  26       59.91       77.29     13.67 o 
  -1   5  26        2.08        6.15      6.46 o 
   0   5  26       51.48       50.08     10.36 o 
   1   5  26        2.23        2.40      5.85 o 
   2   5  26       58.17       71.88     12.59 o 
   3   5  26        1.54       11.84      7.84 o 
  -1   6  26       15.70        3.90      6.67 o 
   0   6  26        1.12        7.87      6.13 o 
   1   6  26       15.93       14.82      7.33 o 
   1   0  27        6.15        2.19      5.01 o 
   2   0  27        7.05        7.85      5.91 o 
   3   0  27        7.71       12.75      8.83 o 
  -3   1  27       14.14        3.08      8.06 o 
  -2   1  27       13.81       22.52      9.84 o 
  -1   1  27      103.13       97.40     15.81 o 
   0   1  27        0.09       -2.79      6.69 o 
   1   1  27      103.52      109.59     16.19 o 
   2   1  27       16.40       26.19      9.58 o 
   3   1  27       14.39       11.18      8.46 o 
   4   1  27        0.46       10.03      8.55 o 
   5   1  27       19.28       21.91     11.67 o 
  -5   2  27        2.51        2.63     10.22 o 
  -4   2  27        9.11       13.34     10.24 o 
  -3   2  27       24.18       39.51     11.98 o 
  -2   2  27        1.48        5.80      7.47 o 
  -1   2  27       31.50       40.90     10.55 o 
   0   2  27       51.90       34.18      9.42 o 
   1   2  27       28.87       25.20      9.25 o 
   2   2  27        1.38       11.16      7.47 o 
   3   2  27       22.79       30.51      9.82 o 
   4   2  27        9.02        3.52      9.39 o 
   5   2  27        2.35       -8.34      8.50 o 
  -4   3  27       14.63       12.28     10.17 o 
  -3   3  27       14.33       14.16      8.62 o 
  -2   3  27        6.49        3.12      7.35 o 
  -1   3  27       14.50       10.50      7.92 o 
   0   3  27       25.48       16.30      8.27 o 
   1   3  27       14.69       11.60      7.89 o 
   2   3  27        5.67       -1.17      6.93 o 
   3   3  27       14.45       19.64      9.07 o 
   4   3  27       15.00        9.37      8.83 o 
  -4   4  27        4.96        8.53      9.25 o 
  -3   4  27       29.98       10.36      9.16 o 
  -2   4  27        3.04        1.22      7.28 o 
  -1   4  27       96.67      107.47     15.46 o 
   0   4  27        2.95        4.39      6.83 o 
   1   4  27       96.48      110.15     15.46 o 
   2   4  27        2.99        7.16      7.49 o 
   3   4  27       30.22       34.11     10.50 o 
   4   4  27        5.02        8.34      9.30 o 
  -3   5  27        4.22        1.34      8.27 o 
  -2   5  27        2.26       -6.51      6.76 o 
  -1   5  27        4.82        7.52      7.40 o 
   0   5  27        2.84       15.55      7.80 o 
   1   5  27        4.88        3.55      7.00 o 
   2   5  27        2.24       -6.86      5.71 o 
   3   5  27        4.00       -2.42      7.68 o 
   0   6  27        0.00        2.14      6.20 o 
   0   0  28      175.59      193.56     21.81 o 
   1   0  28       67.05      102.14     23.22 o 
   2   0  28      224.67      244.49     26.09 o 
   3   0  28        4.81       16.93      9.30 o 
  -3   1  28        4.02        6.76      9.35 o 
  -2   1  28        5.12        7.87      8.64 o 
  -1   1  28       75.24       98.53     16.56 o 
   0   1  28       20.42       22.95      9.51 o 
   1   1  28       76.39      105.30     16.61 o 
   2   1  28        5.57       18.84      8.88 o 
   3   1  28        3.88        1.78      8.41 o 
   4   1  28       10.62        9.96     10.10 o 
   5   1  28       11.60       20.69     11.79 o 
  -4   2  28        7.60       18.55     10.78 o 
  -3   2  28        2.07        5.17      9.00 o 
  -2   2  28       76.87       49.10     12.71 o 
  -1   2  28       32.22       24.26      9.51 o 
   0   2  28      224.53      236.99     23.56 o 
   1   2  28       33.87       43.62     10.55 o 
   2   2  28       78.56       74.15     13.96 o 
   3   2  28        2.35        3.97      8.17 o 
   4   2  28        8.03        2.87      8.71 o 
  -4   3  28        4.99       26.28     11.79 o 
  -3   3  28       19.47       20.36      9.70 o 
  -2   3  28        6.87       16.16      8.60 o 
  -1   3  28        1.07        2.42      6.95 o 
   0   3  28       18.69       10.55      7.33 o 
   1   3  28        1.22       -3.78      5.97 o 
   2   3  28        6.86       15.62      8.31 o 
   3   3  28       18.53       31.90     10.24 o 
   4   3  28        5.42        2.40      8.67 o 
  -3   4  28        2.79        5.73      8.50 o 
  -2   4  28       14.55       22.50      9.65 o 
  -1   4  28       11.08        2.94      7.12 o 
   0   4  28        2.88       -2.25      6.15 o 
   1   4  28       11.09       10.97      7.70 o 
   2   4  28       14.09       23.84      9.79 o 
   3   4  28        2.88       -0.85      7.96 o 
  -2   5  28        3.60       -0.35      7.30 o 
  -1   5  28       13.64       13.20      8.08 o 
   0   5  28       41.26       42.71     10.52 o 
   1   5  28       14.26       14.91      7.92 o 
   2   5  28        3.20       -6.01      7.00 o 
   1   0  29        0.20       -1.15      5.26 o 
   2   0  29        0.99       24.31     10.66 o 
  -3   1  29       79.80      108.61     18.47 o 
  -2   1  29        7.00       21.94     10.52 o 
  -1   1  29      148.62      168.10     20.40 o 
   0   1  29       13.63        9.63      8.39 o 
   1   1  29      148.83      116.47     18.21 o 
   2   1  29        6.63       -4.79      7.96 o 
   3   1  29       81.37       53.24     13.18 o 
   4   1  29        1.22       -6.15      8.64 o 
  -4   2  29       18.14        7.92     11.13 o 
  -3   2  29       17.86       20.51     10.71 o 
  -2   2  29       33.26       46.58     12.45 o 
  -1   2  29       17.70       10.36      8.76 o 
   0   2  29       53.77       47.27     11.84 o 
   1   2  29       18.32       -0.42      7.35 o 
   2   2  29       32.30       49.94     12.83 o 
   3   2  29       18.21       15.01      9.65 o 
   4   2  29       17.82       17.83     10.76 o 
  -3   3  29        8.17       11.11      9.86 o 
  -2   3  29        2.37        0.89      7.49 o 
  -1   3  29       55.52       80.98     14.80 o 
   0   3  29       16.62       -0.31      6.72 o 
   1   3  29       54.73       63.59     13.20 o 
   2   3  29        2.28        8.38      7.77 o 
   3   3  29        7.65        6.72      9.02 o 
  -3   4  29        2.82       -6.06      7.75 o 
  -2   4  29       33.18       46.74     12.64 o 
  -1   4  29        5.45        1.13      6.95 o 
   0   4  29       21.45       23.75      9.77 o 
   1   4  29        5.38       -3.31      7.35 o 
   2   4  29       34.23       34.13     10.59 o 
   3   4  29        2.93       25.98     10.38 o 
  -1   5  29        5.10       -0.56      7.37 o 
   0   5  29        0.23       14.30      8.06 o 
   1   5  29        5.11       -0.35      7.47 o 
   0   0  30      293.79      331.63     31.23 o 
   1   0  30       16.87        3.31      8.74 o 
  -3   1  30       15.23        7.30     10.10 o 
  -2   1  30        1.09        4.46      9.58 o 
  -1   1  30       31.45       26.80     11.16 o 
   0   1  30        9.06        2.28      7.38 o 
   1   1  30       31.45       30.40     11.20 o 
   2   1  30        1.16        2.89      8.22 o 
   3   1  30       15.28       43.50     13.01 o 
   4   1  30        2.09        9.18     10.87 o 
  -3   2  30       24.32       27.86     11.42 o 
  -2   2  30       22.22        7.30      9.37 o 
  -1   2  30       26.67       36.88     11.72 o 
   0   2  30      136.65      160.08     20.44 o 
   1   2  30       26.72       35.70     11.06 o 
   2   2  30       22.84       18.42      9.42 o 
   3   2  30       23.99       12.54     10.62 o 
  -3   3  30       24.95       42.49     12.92 o 
  -2   3  30       10.17       22.97     10.31 o 
  -1   3  30       24.39        2.54      8.46 o 
   0   3  30       16.80        4.70      8.13 o 
   1   3  30       24.06       20.65      9.84 o 
   2   3  30       10.20        4.63      9.07 o 
   3   3  30       25.47       18.09     10.12 o 
  -2   4  30        3.14       18.01      9.63 o 
  -1   4  30        2.34       -0.12      7.89 o 
   0   4  30       29.42       16.11      9.54 o 
   1   4  30        2.28       14.42      8.60 o 
   2   4  30        3.22       -1.46      8.20 o 
  -2   1  31       89.25       96.96     17.55 o 
  -1   1  31       58.35       60.40     14.71 o 
   0   1  31       48.47       43.20     12.33 o 
   1   1  31       58.93       56.90     13.65 o 
   2   1  31       87.32       81.13     17.36 o 
   3   1  31       21.34       33.73     13.06 o 
  -3   2  31       10.05       16.18     10.76 o 
  -2   2  31       25.44       22.43     10.78 o 
  -1   2  31       15.63        8.24      8.90 o 
   0   2  31       37.99       49.12     12.68 o 
   1   2  31       15.98       25.60     10.59 o 
   2   2  31       25.13       42.77     12.47 o 
   3   2  31       10.44       24.29     10.87 o 
  -2   3  31        7.76       15.29     10.99 o 
  -1   3  31       14.69       19.92     10.43 o 
   0   3  31        0.58       -1.32      7.68 o 
   1   3  31       14.68       13.74      9.72 o 
   2   3  31        7.82        0.07      8.38 o 
  -1   4  31       40.18       39.51     12.45 o 
   0   4  31        4.89        7.16      8.20 o 
   1   4  31       40.07       34.48     11.04 o 
  -2   1  32        3.22        7.14     10.55 o 
  -1   1  32       13.71       15.41      9.79 o 
   0   1  32       10.99        2.94      8.74 o 
   1   1  32       13.39       26.66     11.88 o 
   2   1  32        3.31       12.40     10.92 o 
   3   1  32        9.54        1.53     10.26 o 
  -2   2  32        2.73       19.92     11.72 o 
  -1   2  32       52.78       67.63     15.06 o 
   0   2  32        0.27       -1.71      8.20 o 
   1   2  32       52.87       83.25     15.90 o 
   2   2  32        2.71       10.73     10.64 o 
  -1   3  32        3.42        3.36      8.57 o 
   0   3  32       21.04       33.78     11.70 o 
   1   3  32        3.46       12.47      9.65 o 
  -1   1  33        0.56       -6.01      8.92 o 
   0   1  33       26.28       29.24     11.84 o 
   1   1  33        0.71        6.60     10.01 o 
   2   1  33       71.50       85.14     17.76 o 
  -1   2  33       13.52       14.33     10.90 o 
   0   2  33        0.46       -2.40      9.11 o 
   1   2  33       13.50       11.09     10.64 o 
   0   1  34        0.02       -3.45      9.37 o 
                                                 
